# Supplementary material for: Global, regional, and national burden and quality of care index (QCI) of thyroid cancer: A systematic analysis of the Global Burden of Disease Study 1990–2017
Source: Cancer Med. 2021 Mar 5;10(7):2496–508. doi: 10.1002/cam4.3823 (PMC7982631; doi:10.1002/cam4.3823)
Supplement: Supplementary file 1 — Table S1 [file CAM4-10-2496-s001.xlsx]

## Sheet: Sheet1
Supplementary Table 1. Estimated incidence, prevalence, death, DALY, YLL and YLD of thyroid cancer in 1997, 2007 and 2017 in global, WHO regions, SDI quintiles, and countries.
Global
		1997												2007												2017
		Incidence		Prevalence		Deaths		DALYs (Disability-Adjusted Life Years)		YLLs (Years of Life Lost)		YLDs (Years Lived with Disability)		Incidence		Prevalence		Deaths		DALYs (Disability-Adjusted Life Years)		YLLs (Years of Life Lost)		YLDs (Years Lived with Disability)		Incidence		Prevalence		Deaths		DALYs (Disability-Adjusted Life Years)		YLLs (Years of Life Lost)		YLDs (Years Lived with Disability)
Location	Sex	Number	Rate	Number	Rate	Number	Rate	Number	Rate	Number	Rate	Number	Rate	Number	Rate	Number	Rate	Number	Rate	Number	Rate	Number	Rate	Number	Rate	Number	Rate	Number	Rate	Number	Rate	Number	Rate	Number	Rate	Number	Rate
Global	Both	124714 (118173 to 131706)	2.4 (2.3 to 2.5)	1025007 (967703 to 1080079)	19.2 (18.2 to 20.2)	25644 (24304 to 27973)	0.5 (0.5 to 0.6)	755901 (696741 to 819766)	14.5 (13.5 to 15.7)	691368 (641884 to 755672)	13.3 (12.4 to 14.5)	64533 (45154 to 88130)	1.2 (0.9 to 1.7)	185433 (179509 to 193734)	2.8 (2.7 to 3)	1550687 (1501285 to 1620184)	23.4 (22.7 to 24.4)	31988 (30939 to 33751)	0.5 (0.5 to 0.6)	915588 (866379 to 969840)	14.2 (13.5 to 15)	819753 (784527 to 864685)	12.7 (12.2 to 13.5)	95834 (66541 to 131433)	1.5 (1 to 2)	255489 (245709 to 272471)	3.2 (3 to 3.4)	2144939 (2059508 to 2287830)	26.4 (25.3 to 28.1)	41235 (39911 to 44139)	0.5 (0.5 to 0.6)	1133175 (1073443 to 1227486)	14.1 (13.3 to 15.3)	1001180 (963576 to 1073978)	12.4 (12 to 13.4)	131995 (91685 to 180822)	1.6 (1.1 to 2.2)
	Female	92252 (86282 to 98458)	3.4 (3.2 to 3.6)	770723 (716523 to 820668)	28.2 (26.5 to 30)	16536 (15382 to 18830)	0.6 (0.6 to 0.7)	483281 (432746 to 548952)	17.9 (16.1 to 20.3)	436355 (393485 to 497927)	16.1 (14.6 to 18.4)	46926 (32470 to 64031)	1.7 (1.2 to 2.4)	133865 (128158 to 142997)	4 (3.8 to 4.2)	1137692 (1090622 to 1214500)	33.7 (32.3 to 35.9)	19429 (18551 to 21317)	0.6 (0.6 to 0.7)	556166 (516234 to 609630)	16.7 (15.5 to 18.3)	488210 (457725 to 538235)	14.6 (13.7 to 16.1)	67955 (46681 to 94052)	2 (1.4 to 2.8)	179401 (170401 to 195543)	4.3 (4.1 to 4.7)	1530875 (1451954 to 1667069)	37.1 (35.2 to 40.4)	24076 (23057 to 26832)	0.6 (0.5 to 0.6)	664929 (618498 to 746730)	16 (14.9 to 18)	573957 (543198 to 642884)	13.8 (13.1 to 15.5)	90972 (62469 to 125992)	2.2 (1.5 to 3.1)
	Male	32462 (31544 to 33622)	1.3 (1.3 to 1.4)	254283 (246973 to 263128)	10 (9.7 to 10.3)	9108 (8789 to 9655)	0.4 (0.4 to 0.4)	272620 (259712 to 291157)	11 (10.5 to 11.7)	255013 (244018 to 273145)	10.3 (9.9 to 10.9)	17607 (12360 to 23550)	0.7 (0.5 to 1)	51569 (50383 to 52803)	1.7 (1.6 to 1.7)	412995 (403545 to 423246)	12.9 (12.6 to 13.2)	12558 (12208 to 12951)	0.5 (0.4 to 0.5)	359422 (345190 to 374657)	11.6 (11.2 to 12.1)	331543 (321015 to 343907)	10.7 (10.4 to 11.1)	27879 (19639 to 37623)	0.9 (0.6 to 1.2)	76088 (72576 to 79289)	1.9 (1.9 to 2)	614063 (585561 to 640775)	15.4 (14.7 to 16.1)	17159 (16412 to 17772)	0.5 (0.5 to 0.5)	468246 (444424 to 492880)	12.1 (11.5 to 12.7)	427223 (407301 to 443033)	11 (10.5 to 11.4)	41024 (28974 to 55544)	1 (0.7 to 1.4)
WHO Regions
African Region	Both	4392 (3677 to 5052)	1.2 (1 to 1.3)	33190 (27767 to 38116)	8.3 (7.1 to 9.5)	1687 (1435 to 1946)	0.6 (0.5 to 0.6)	60187 (49595 to 70377)	16.1 (13.5 to 18.6)	57904 (47525 to 67731)	15.5 (13 to 17.9)	2283 (1512 to 3111)	0.6 (0.4 to 0.8)	5983 (5332 to 6555)	1.2 (1.1 to 1.3)	46749 (41533 to 51164)	8.9 (8 to 9.8)	1919 (1721 to 2095)	0.5 (0.5 to 0.6)	67192 (59642 to 73417)	14.1 (12.6 to 15.4)	64071 (57116 to 69997)	13.4 (12 to 14.6)	3121 (2139 to 4326)	0.6 (0.4 to 0.9)	8853 (7917 to 10003)	1.3 (1.2 to 1.5)	71718 (63986 to 81256)	10.1 (9.1 to 11.3)	2439 (2196 to 2717)	0.5 (0.4 to 0.5)	83569 (74233 to 94230)	13.1 (11.8 to 14.7)	79033 (70448 to 88599)	12.4 (11.2 to 13.9)	4537 (3093 to 6386)	0.7 (0.5 to 0.9)
	Female	3310 (2686 to 3938)	1.7 (1.4 to 2)	25610 (20800 to 30394)	12.3 (10.2 to 14.6)	1057 (864 to 1269)	0.7 (0.6 to 0.8)	38492 (30169 to 46923)	19.9 (16.1 to 24)	36795 (28716 to 44770)	19 (15.4 to 23)	1697 (1103 to 2396)	0.9 (0.6 to 1.2)	4437 (3871 to 5001)	1.7 (1.5 to 1.9)	35612 (31012 to 40192)	12.8 (11.4 to 14.6)	1134 (981 to 1325)	0.6 (0.5 to 0.7)	40404 (34642 to 46285)	16.3 (14 to 18.8)	38114 (32740 to 43841)	15.4 (13.3 to 18)	2291 (1558 to 3232)	0.9 (0.6 to 1.2)	6527 (5682 to 7601)	1.8 (1.6 to 2.1)	54396 (47358 to 63303)	14.3 (12.6 to 16.7)	1399 (1226 to 1639)	0.5 (0.5 to 0.6)	48961 (42309 to 57627)	14.5 (12.6 to 17)	45654 (39369 to 53702)	13.6 (11.8 to 15.9)	3307 (2225 to 4747)	0.9 (0.6 to 1.3)
	Male	1082 (926 to 1300)	0.6 (0.6 to 0.8)	7580 (6469 to 9088)	4.2 (3.6 to 5)	630 (539 to 765)	0.4 (0.4 to 0.5)	21695 (18256 to 26782)	12.1 (10.3 to 14.8)	21109 (17743 to 26065)	11.7 (10 to 14.3)	586 (391 to 819)	0.4 (0.2 to 0.5)	1546 (1390 to 1710)	0.7 (0.6 to 0.8)	11137 (9996 to 12318)	4.8 (4.3 to 5.2)	785 (698 to 874)	0.4 (0.4 to 0.5)	26788 (23725 to 30079)	11.8 (10.5 to 13.1)	25957 (22963 to 29189)	11.4 (10.1 to 12.7)	831 (575 to 1123)	0.4 (0.3 to 0.5)	2326 (2068 to 2635)	0.8 (0.7 to 0.9)	17322 (15383 to 19673)	5.6 (5 to 6.3)	1040 (920 to 1181)	0.4 (0.4 to 0.5)	34609 (30775 to 39067)	11.7 (10.3 to 13.2)	33379 (29635 to 37888)	11.2 (9.9 to 12.7)	1230 (843 to 1706)	0.4 (0.3 to 0.6)
Eastern Mediterranean Region	Both	6907 (5838 to 7984)	2.1 (1.8 to 2.5)	56447 (47431 to 65289)	16.7 (14.4 to 19.4)	1651 (1463 to 1929)	0.7 (0.6 to 0.8)	62415 (53929 to 70915)	19.9 (17.6 to 23)	58910 (51125 to 66991)	18.8 (16.5 to 21.8)	3505 (2323 to 4998)	1.1 (0.7 to 1.5)	12590 (10968 to 14380)	2.8 (2.5 to 3.1)	105686 (91577 to 120982)	22.8 (20.3 to 25.4)	2322 (2102 to 2646)	0.7 (0.7 to 0.8)	89975 (78605 to 104830)	21.3 (19.2 to 24.4)	83592 (73337 to 97993)	19.9 (17.9 to 22.7)	6383 (4230 to 9099)	1.4 (1 to 2)	21905 (18354 to 26956)	3.5 (3 to 4.3)	187648 (157089 to 231579)	29.6 (25.2 to 35.6)	3151 (2689 to 3808)	0.7 (0.6 to 0.8)	120885 (99106 to 153199)	21.3 (17.9 to 26.2)	109733 (90088 to 140058)	19.5 (16.4 to 23.9)	11152 (7056 to 16599)	1.8 (1.2 to 2.6)
	Female	5696 (4704 to 6729)	3.6 (3 to 4.2)	47346 (38961 to 55798)	28.6 (24 to 33.9)	1125 (971 to 1384)	0.9 (0.8 to 1.2)	44296 (36791 to 52210)	28.7 (24.4 to 34.8)	41430 (34451 to 49063)	26.9 (23 to 32.7)	2866 (1863 to 4129)	1.8 (1.2 to 2.6)	10326 (8636 to 12182)	4.6 (4 to 5.3)	88003 (73454 to 103977)	38.5 (33.3 to 44.1)	1551 (1347 to 1858)	1 (0.8 to 1.2)	63253 (52446 to 78670)	30 (25.8 to 35.9)	58058 (48104 to 72623)	27.7 (23.8 to 33.3)	5194 (3373 to 7433)	2.3 (1.6 to 3.3)	17609 (13960 to 22687)	5.8 (4.8 to 7.3)	152793 (120705 to 197229)	49.5 (40.2 to 62.1)	2056 (1632 to 2686)	0.9 (0.8 to 1.2)	83276 (62102 to 115466)	29.6 (23 to 39.8)	74383 (55578 to 103514)	26.7 (20.8 to 36.3)	8893 (5487 to 13804)	3 (1.9 to 4.5)
	Male	1211 (1072 to 1357)	0.8 (0.7 to 0.9)	9102 (8032 to 10219)	5.8 (5.1 to 6.5)	526 (467 to 597)	0.4 (0.4 to 0.5)	18119 (15783 to 20557)	11.8 (10.4 to 13.4)	17480 (15200 to 19850)	11.4 (10 to 13)	638 (429 to 862)	0.4 (0.3 to 0.6)	2264 (2048 to 2493)	1.1 (1 to 1.2)	17683 (16011 to 19508)	8.2 (7.5 to 9)	771 (695 to 856)	0.5 (0.4 to 0.5)	26722 (24001 to 29946)	13.2 (11.9 to 14.7)	25534 (22834 to 28551)	12.6 (11.3 to 14.1)	1189 (815 to 1638)	0.6 (0.4 to 0.8)	4296 (3601 to 4901)	1.5 (1.2 to 1.6)	34855 (29193 to 39810)	11.3 (9.5 to 12.8)	1095 (920 to 1257)	0.5 (0.4 to 0.6)	37609 (31275 to 43686)	13.5 (11.3 to 15.5)	35350 (29283 to 41028)	12.7 (10.6 to 14.6)	2259 (1542 to 3136)	0.8 (0.5 to 1.1)
European Region	Both	39770 (38767 to 40881)	3.7 (3.6 to 3.8)	329252 (320496 to 338840)	30.9 (30.1 to 31.8)	6796 (6700 to 6910)	0.6 (0.6 to 0.6)	166297 (159097 to 174606)	14.7 (14 to 15.5)	145578 (143302 to 148382)	12.8 (12.6 to 13)	20719 (14450 to 28383)	1.9 (1.3 to 2.6)	51220 (49902 to 52785)	4.4 (4.2 to 4.5)	432424 (420691 to 446163)	37.3 (36.3 to 38.5)	6868 (6788 to 6983)	0.5 (0.5 to 0.5)	170034 (161351 to 180355)	13.6 (12.8 to 14.4)	143323 (141622 to 145737)	11.3 (11.2 to 11.5)	26711 (18451 to 36796)	2.3 (1.6 to 3.1)	55897 (53629 to 58662)	4.3 (4.1 to 4.5)	473558 (454077 to 497622)	37.2 (35.6 to 39.2)	7057 (6816 to 7333)	0.4 (0.4 to 0.5)	166911 (155968 to 180205)	11.8 (11 to 12.8)	137860 (133050 to 143223)	9.6 (9.2 to 9.9)	29051 (20368 to 40064)	2.2 (1.6 to 3.1)
	Female	29126 (28261 to 30062)	5.1 (4.9 to 5.2)	244521 (237118 to 252777)	43.4 (42 to 44.9)	4473 (4390 to 4572)	0.6 (0.6 to 0.6)	103111 (97570 to 109549)	16.1 (15.2 to 17.2)	88208 (86383 to 90435)	13.5 (13.2 to 13.9)	14903 (10288 to 20434)	2.6 (1.8 to 3.6)	36095 (34999 to 37384)	5.9 (5.7 to 6.1)	308355 (298774 to 319735)	51.1 (49.4 to 53.1)	4293 (4225 to 4395)	0.5 (0.5 to 0.5)	100856 (94603 to 108315)	14.5 (13.5 to 15.7)	82407 (81022 to 84736)	11.5 (11.3 to 11.9)	18449 (12698 to 25401)	3 (2.1 to 4.1)	38849 (36842 to 41332)	5.8 (5.5 to 6.1)	333188 (315614 to 354679)	50.5 (47.7 to 53.8)	4269 (4102 to 4491)	0.4 (0.4 to 0.5)	96849 (89075 to 106050)	12.5 (11.4 to 13.9)	77065 (73963 to 81408)	9.6 (9.2 to 10.1)	19784 (13770 to 27457)	2.9 (2 to 4.1)
	Male	10644 (10156 to 11129)	2.2 (2.1 to 2.3)	84731 (80778 to 88895)	17.2 (16.4 to 18)	2324 (2270 to 2380)	0.5 (0.5 to 0.5)	63186 (60754 to 65671)	12.8 (12.3 to 13.3)	57370 (55950 to 58893)	11.6 (11.3 to 11.9)	5816 (4070 to 7817)	1.2 (0.8 to 1.6)	15125 (14439 to 15878)	2.7 (2.6 to 2.9)	124069 (118134 to 130582)	22.5 (21.5 to 23.7)	2575 (2529 to 2623)	0.5 (0.5 to 0.5)	69178 (66242 to 72417)	12.4 (11.8 to 13)	60916 (59712 to 62153)	10.9 (10.7 to 11.1)	8262 (5727 to 11273)	1.5 (1 to 2)	17047 (15939 to 18350)	2.8 (2.6 to 3)	140370 (130889 to 151697)	23 (21.5 to 24.9)	2788 (2656 to 2929)	0.4 (0.4 to 0.4)	70061 (65629 to 75476)	11 (10.3 to 11.9)	60795 (57944 to 64150)	9.5 (9 to 10)	9266 (6444 to 12712)	1.5 (1 to 2.1)
Region of the Americas	Both	25159 (24649 to 25662)	3.4 (3.3 to 3.4)	209872 (205425 to 214286)	28 (27.4 to 28.6)	3625 (3571 to 3677)	0.5 (0.5 to 0.5)	95626 (91307 to 100859)	13 (12.4 to 13.6)	82420 (81114 to 83687)	11.2 (11 to 11.4)	13205 (9264 to 17905)	1.8 (1.2 to 2.4)	36202 (35500 to 37067)	3.8 (3.8 to 3.9)	304785 (298633 to 312471)	32.2 (31.6 to 33)	4755 (4690 to 4823)	0.5 (0.5 to 0.5)	123231 (117242 to 130814)	13.1 (12.5 to 13.9)	104365 (102791 to 106075)	11.1 (11 to 11.3)	18866 (13208 to 25882)	2 (1.4 to 2.7)	48228 (46829 to 49580)	4.1 (4 to 4.2)	405997 (394206 to 417664)	34.5 (33.5 to 35.5)	6270 (6118 to 6420)	0.5 (0.5 to 0.5)	158057 (149409 to 168815)	13.1 (12.4 to 14)	132952 (129901 to 136106)	11 (10.8 to 11.3)	25105 (17650 to 34075)	2.1 (1.5 to 2.9)
	Female	16858 (16432 to 17256)	4.2 (4.1 to 4.4)	142310 (138686 to 145764)	36 (35.1 to 36.9)	2257 (2208 to 2307)	0.5 (0.5 to 0.6)	57317 (54228 to 60860)	14.5 (13.7 to 15.4)	48674 (47505 to 49851)	12.3 (12 to 12.6)	8643 (6024 to 11844)	2.2 (1.5 to 3)	24461 (23887 to 25152)	4.9 (4.8 to 5.1)	208294 (203213 to 214468)	42.2 (41.1 to 43.4)	2894 (2837 to 2951)	0.6 (0.5 to 0.6)	72830 (68661 to 77897)	14.6 (13.7 to 15.6)	60357 (59079 to 61600)	12.1 (11.8 to 12.3)	12473 (8699 to 17200)	2.5 (1.7 to 3.5)	32205 (31130 to 33307)	5.2 (5 to 5.4)	274472 (265110 to 284008)	45 (43.4 to 46.6)	3761 (3650 to 3886)	0.5 (0.5 to 0.6)	92569 (87025 to 100050)	14.5 (13.6 to 15.7)	76173 (73986 to 78773)	11.8 (11.5 to 12.2)	16396 (11462 to 22343)	2.7 (1.8 to 3.6)
	Male	8301 (8032 to 8590)	2.4 (2.3 to 2.5)	67562 (65267 to 70075)	19.3 (18.7 to 20)	1369 (1343 to 1391)	0.4 (0.4 to 0.4)	38308 (36797 to 40024)	11.2 (10.7 to 11.6)	33746 (33133 to 34375)	9.8 (9.7 to 10)	4562 (3222 to 6163)	1.3 (0.9 to 1.8)	11741 (11357 to 12153)	2.6 (2.6 to 2.7)	96491 (93236 to 100062)	21.5 (20.8 to 22.3)	1862 (1829 to 1900)	0.4 (0.4 to 0.5)	50401 (48261 to 53048)	11.4 (11 to 12)	44008 (43182 to 44988)	10 (9.8 to 10.2)	6393 (4543 to 8617)	1.4 (1 to 1.9)	16023 (15291 to 16693)	2.8 (2.7 to 3)	131525 (125577 to 137123)	23.3 (22.2 to 24.3)	2509 (2419 to 2591)	0.4 (0.4 to 0.5)	65488 (62081 to 69088)	11.6 (11 to 12.2)	56779 (54794 to 58606)	10.1 (9.7 to 10.4)	8709 (6204 to 11708)	1.5 (1.1 to 2.1)
South-East Asia Region	Both	16693 (13838 to 19962)	1.4 (1.2 to 1.7)	132030 (108994 to 158515)	10.9 (9.1 to 13.1)	5348 (4579 to 6291)	0.6 (0.5 to 0.7)	183292 (152784 to 215490)	16.3 (13.8 to 19.2)	174799 (146175 to 205224)	15.6 (13.2 to 18.3)	8493 (5570 to 11858)	0.7 (0.5 to 1)	24778 (21850 to 28609)	1.7 (1.5 to 1.9)	199693 (175557 to 232318)	12.9 (11.4 to 14.9)	7103 (6398 to 7786)	0.6 (0.5 to 0.6)	230277 (204410 to 254667)	16.1 (14.3 to 17.8)	217652 (192840 to 239997)	15.2 (13.6 to 16.8)	12625 (8596 to 17370)	0.9 (0.6 to 1.2)	39568 (36055 to 47007)	2.1 (1.9 to 2.5)	323380 (294492 to 386689)	16.6 (15.2 to 19.9)	9705 (9007 to 10779)	0.6 (0.6 to 0.7)	291964 (267182 to 322945)	16 (14.6 to 17.7)	271721 (250243 to 300787)	14.9 (13.8 to 16.5)	20242 (13835 to 27968)	1.1 (0.7 to 1.5)
	Female	12899 (10219 to 16261)	2.2 (1.8 to 2.8)	104499 (82830 to 131425)	17.1 (13.7 to 21.5)	3470 (2782 to 4480)	0.8 (0.6 to 1)	121640 (93893 to 155571)	21.5 (16.9 to 27.6)	115167 (89107 to 147698)	20.4 (16.1 to 26.2)	6473 (4089 to 9455)	1.1 (0.7 to 1.6)	18890 (16125 to 22929)	2.5 (2.1 to 3)	156148 (133164 to 190055)	19.9 (17 to 24.3)	4454 (3840 to 5205)	0.7 (0.6 to 0.8)	146776 (123127 to 172774)	20.1 (17 to 23.6)	137275 (115754 to 159776)	18.9 (16.1 to 22)	9501 (6247 to 13329)	1.3 (0.8 to 1.8)	29887 (26391 to 37166)	3.1 (2.7 to 3.8)	249969 (221081 to 312069)	25.4 (22.5 to 31.7)	6008 (5329 to 7061)	0.7 (0.6 to 0.8)	182445 (158325 to 214913)	19.6 (17.1 to 23.1)	167348 (146521 to 196629)	18 (15.8 to 21.2)	15097 (9957 to 21090)	1.6 (1 to 2.2)
	Male	3795 (3478 to 4349)	0.7 (0.6 to 0.8)	27531 (25228 to 31430)	4.9 (4.5 to 5.6)	1879 (1710 to 2177)	0.4 (0.4 to 0.5)	61652 (55871 to 71486)	11.2 (10.1 to 13)	59632 (54194 to 69228)	10.8 (9.8 to 12.5)	2020 (1390 to 2742)	0.4 (0.3 to 0.5)	5889 (5475 to 6471)	0.8 (0.8 to 0.9)	43546 (40509 to 47796)	6 (5.6 to 6.6)	2649 (2405 to 2948)	0.5 (0.4 to 0.5)	83501 (76688 to 93160)	11.9 (10.9 to 13.3)	80377 (73964 to 89683)	11.5 (10.5 to 12.8)	3124 (2186 to 4221)	0.5 (0.3 to 0.6)	9680 (9019 to 10303)	1.1 (1 to 1.1)	73411 (68281 to 78243)	7.9 (7.3 to 8.4)	3697 (3437 to 3917)	0.5 (0.4 to 0.5)	109519 (103023 to 116546)	12.3 (11.5 to 13)	104374 (97793 to 110635)	11.7 (10.9 to 12.4)	5145 (3620 to 7004)	0.6 (0.4 to 0.8)
Western Pacific Region	Both	30530 (28103 to 31924)	1.9 (1.8 to 2)	253549 (230638 to 265283)	15.2 (14.1 to 15.9)	6331 (6126 to 7118)	0.5 (0.5 to 0.5)	182164 (173094 to 198081)	11.6 (11 to 12.6)	166489 (159821 to 184191)	10.6 (10.2 to 11.8)	15675 (10779 to 21579)	1 (0.7 to 1.3)	52503 (50209 to 55707)	2.6 (2.4 to 2.7)	442865 (422259 to 469769)	21.2 (20.2 to 22.5)	8751 (8506 to 9322)	0.5 (0.5 to 0.5)	227655 (216182 to 246092)	11.4 (10.9 to 12.3)	200643 (194179 to 214015)	10.1 (9.8 to 10.8)	27012 (18724 to 37299)	1.3 (0.9 to 1.8)	78103 (73300 to 84612)	3.2 (3 to 3.4)	657624 (615413 to 713276)	26.5 (24.8 to 28.8)	12246 (11687 to 13187)	0.5 (0.5 to 0.5)	302665 (282166 to 330666)	12 (11.2 to 13.1)	262283 (248835 to 283302)	10.3 (9.8 to 11.2)	40381 (27812 to 55645)	1.6 (1.1 to 2.2)
	Female	23419 (20840 to 24657)	2.8 (2.6 to 3)	198309 (174244 to 209101)	23.7 (21.2 to 24.9)	4029 (3846 to 4809)	0.5 (0.5 to 0.7)	114748 (106140 to 130128)	14.3 (13.3 to 16.3)	102885 (96642 to 118765)	12.8 (12.2 to 14.8)	11863 (8102 to 16548)	1.4 (1 to 2)	38087 (36022 to 41162)	3.7 (3.5 to 3.9)	327582 (308933 to 353515)	31.4 (29.5 to 33.8)	4952 (4766 to 5589)	0.5 (0.5 to 0.6)	127911 (119119 to 143964)	12.6 (11.7 to 14.1)	108659 (103783 to 122029)	10.7 (10.2 to 12.1)	19252 (13180 to 26746)	1.9 (1.3 to 2.6)	52336 (47852 to 58616)	4.2 (3.8 to 4.7)	448806 (409765 to 504419)	36.3 (33 to 40.6)	6388 (5989 to 7239)	0.5 (0.4 to 0.5)	155984 (141766 to 178495)	12.1 (11 to 13.8)	129500 (119812 to 149120)	9.9 (9.2 to 11.4)	26484 (17887 to 36770)	2.1 (1.4 to 3)
	Male	7110 (6820 to 7403)	0.9 (0.9 to 1)	55240 (52882 to 57697)	6.8 (6.6 to 7.1)	2302 (2230 to 2378)	0.4 (0.4 to 0.4)	67416 (64661 to 70350)	8.8 (8.5 to 9.2)	63604 (61246 to 66225)	8.3 (8 to 8.6)	3812 (2685 to 5122)	0.5 (0.4 to 0.7)	14416 (13787 to 15024)	1.5 (1.4 to 1.5)	115283 (109891 to 120391)	11.2 (10.7 to 11.7)	3800 (3694 to 3910)	0.4 (0.4 to 0.5)	99744 (95622 to 103978)	10.3 (9.9 to 10.7)	91984 (89044 to 94896)	9.5 (9.2 to 9.8)	7760 (5437 to 10419)	0.8 (0.6 to 1)	25767 (23876 to 27654)	2.1 (1.9 to 2.3)	208818 (192940 to 224605)	16.8 (15.5 to 18.1)	5858 (5510 to 6197)	0.5 (0.5 to 0.5)	146680 (135639 to 157661)	11.9 (11 to 12.8)	132783 (124149 to 141048)	10.8 (10.1 to 11.4)	13897 (9666 to 19073)	1.1 (0.8 to 1.5)
SDI Quantiles
High-middle SDI	Both	27396 (24839 to 28627)	2.3 (2.1 to 2.4)	226373 (203536 to 236995)	18.6 (16.8 to 19.4)	5248 (5045 to 5460)	0.5 (0.5 to 0.5)	150764 (141037 to 159267)	13 (12.2 to 13.7)	136555 (128905 to 141708)	11.8 (11.2 to 12.2)	14210 (9752 to 19716)	1.2 (0.8 to 1.6)	39200 (37250 to 40890)	2.7 (2.5 to 2.8)	329133 (312820 to 343799)	22.2 (21 to 23.1)	6150 (5890 to 6317)	0.5 (0.4 to 0.5)	167317 (159244 to 177236)	11.7 (11.1 to 12.4)	146926 (141206 to 151705)	10.3 (9.9 to 10.6)	20392 (14116 to 28041)	1.4 (1 to 1.9)	58681 (55405 to 62288)	3.3 (3.1 to 3.5)	499695 (471137 to 530782)	28.1 (26.4 to 29.8)	7658 (7341 to 8049)	0.4 (0.4 to 0.5)	204206 (190728 to 220647)	11.5 (10.7 to 12.4)	173731 (166206 to 182946)	9.8 (9.3 to 10.3)	30475 (20959 to 41836)	1.7 (1.2 to 2.4)
	Female	21085 (18446 to 22302)	3.4 (3 to 3.6)	177412 (154250 to 188032)	28.4 (24.8 to 30)	3401 (3193 to 3611)	0.6 (0.5 to 0.6)	94984 (85617 to 101965)	15.4 (13.8 to 16.5)	84207 (76113 to 88602)	13.6 (12.3 to 14.3)	10777 (7325 to 15086)	1.7 (1.2 to 2.4)	28919 (27069 to 30514)	3.8 (3.6 to 4)	246981 (231134 to 260887)	32.6 (30.4 to 34.4)	3660 (3429 to 3823)	0.5 (0.5 to 0.5)	97422 (90585 to 105490)	12.9 (12 to 14)	82628 (77447 to 87214)	10.9 (10.3 to 11.6)	14794 (10083 to 20536)	2 (1.3 to 2.7)	41298 (38253 to 44449)	4.6 (4.2 to 4.9)	357099 (329977 to 384899)	39.8 (36.8 to 42.8)	4228 (3951 to 4497)	0.4 (0.4 to 0.5)	111570 (101983 to 123439)	12 (10.9 to 13.3)	90508 (84605 to 97242)	9.6 (9 to 10.4)	21062 (14336 to 29146)	2.3 (1.6 to 3.2)
	Male	6310 (5958 to 6661)	1.1 (1.1 to 1.2)	48961 (46070 to 51875)	8.4 (7.9 to 8.8)	1847 (1780 to 1919)	0.4 (0.4 to 0.4)	55780 (53181 to 58462)	10.3 (9.8 to 10.7)	52348 (50110 to 54705)	9.7 (9.3 to 10.1)	3432 (2410 to 4623)	0.6 (0.4 to 0.8)	10281 (9863 to 10750)	1.5 (1.4 to 1.5)	82153 (78673 to 86013)	11.4 (10.9 to 11.9)	2490 (2417 to 2566)	0.4 (0.4 to 0.4)	69896 (67238 to 72729)	10.4 (10 to 10.8)	64298 (62455 to 66220)	9.6 (9.3 to 9.8)	5597 (3936 to 7516)	0.8 (0.6 to 1.1)	17383 (16133 to 18749)	2 (1.9 to 2.2)	142596 (132017 to 154050)	16.3 (15.1 to 17.6)	3430 (3222 to 3651)	0.4 (0.4 to 0.5)	92636 (86071 to 99863)	11 (10.2 to 11.8)	83223 (77938 to 88665)	9.9 (9.2 to 10.5)	9413 (6560 to 12922)	1.1 (0.8 to 1.5)
High SDI	Both	54423 (53329 to 55480)	4.2 (4.1 to 4.3)	456590 (447047 to 465952)	35.7 (34.9 to 36.5)	7525 (7442 to 7613)	0.5 (0.5 to 0.5)	176147 (166926 to 187221)	12.9 (12.2 to 13.8)	147750 (145991 to 149557)	10.7 (10.6 to 10.8)	28397 (19824 to 38782)	2.2 (1.5 to 3)	79748 (77989 to 81786)	5.4 (5.3 to 5.6)	679948 (664067 to 697768)	46.8 (45.6 to 48.2)	8834 (8743 to 8944)	0.5 (0.5 to 0.5)	208979 (195746 to 224599)	13.1 (12.2 to 14.1)	167598 (165795 to 169815)	10.3 (10.1 to 10.4)	41380 (28714 to 57007)	2.8 (1.9 to 3.9)	88070 (85081 to 91934)	5.2 (5 to 5.4)	745664 (719324 to 779159)	44.8 (43.2 to 47)	10019 (9707 to 10379)	0.4 (0.4 to 0.5)	220441 (205119 to 239511)	11.6 (10.7 to 12.7)	174775 (169286 to 181296)	8.9 (8.6 to 9.2)	45667 (31944 to 62786)	2.7 (1.9 to 3.7)
	Female	38006 (37065 to 38997)	5.6 (5.5 to 5.8)	322934 (314154 to 331693)	48.9 (47.5 to 50.3)	4806 (4728 to 4882)	0.5 (0.5 to 0.6)	106325 (99753 to 114055)	14.2 (13.2 to 15.3)	86913 (85267 to 88434)	11.3 (11 to 11.5)	19411 (13415 to 26801)	2.9 (2 to 4)	54674 (53130 to 56459)	7.3 (7.1 to 7.6)	471420 (457596 to 487352)	64.2 (62.2 to 66.6)	5347 (5272 to 5438)	0.5 (0.5 to 0.5)	120648 (111417 to 131737)	14.1 (12.9 to 15.6)	92903 (91451 to 94587)	10.4 (10.2 to 10.6)	27745 (19103 to 38578)	3.7 (2.5 to 5.2)	57831 (55457 to 61083)	6.7 (6.4 to 7.1)	494892 (474191 to 523552)	59.1 (56.4 to 62.7)	5868 (5667 to 6113)	0.4 (0.4 to 0.5)	122503 (112473 to 135231)	12.1 (10.9 to 13.6)	93237 (89907 to 97422)	8.7 (8.4 to 9.1)	29266 (20182 to 40619)	3.4 (2.3 to 4.8)
	Male	16417 (15922 to 16935)	2.7 (2.6 to 2.8)	133656 (129527 to 138124)	21.9 (21.2 to 22.6)	2719 (2669 to 2768)	0.4 (0.4 to 0.5)	69822 (66830 to 73098)	11.4 (10.9 to 11.9)	60836 (59808 to 61895)	9.9 (9.7 to 10.1)	8986 (6335 to 12049)	1.5 (1 to 2)	25073 (24220 to 25984)	3.5 (3.3 to 3.6)	208528 (201060 to 216454)	29 (27.9 to 30.1)	3487 (3430 to 3549)	0.5 (0.4 to 0.5)	88331 (83958 to 93571)	11.9 (11.3 to 12.6)	74696 (73474 to 76052)	10 (9.8 to 10.2)	13635 (9597 to 18583)	1.9 (1.3 to 2.6)	30238 (28544 to 32262)	3.6 (3.4 to 3.8)	250772 (236512 to 268013)	30.1 (28.4 to 32.2)	4151 (3954 to 4380)	0.4 (0.4 to 0.4)	97938 (91393 to 106543)	11 (10.2 to 12)	81538 (77660 to 86313)	9 (8.6 to 9.6)	16401 (11513 to 22413)	1.9 (1.3 to 2.7)
Low-middle SDI	Both	13022 (10868 to 15430)	1.4 (1.2 to 1.7)	102729 (85507 to 121671)	10.9 (9.2 to 13.1)	4150 (3615 to 4889)	0.6 (0.5 to 0.7)	144732 (123598 to 168364)	16.6 (14.3 to 19.5)	138091 (117854 to 160295)	15.8 (13.6 to 18.6)	6641 (4354 to 9305)	0.7 (0.5 to 1)	19871 (17988 to 22120)	1.7 (1.6 to 1.9)	160353 (144612 to 178947)	13.3 (12.1 to 14.8)	5446 (5056 to 6031)	0.6 (0.6 to 0.7)	185727 (170039 to 204281)	16.8 (15.5 to 18.5)	175597 (161309 to 191749)	15.9 (14.7 to 17.5)	10130 (6878 to 14069)	0.9 (0.6 to 1.2)	31536 (28461 to 36747)	2.1 (2 to 2.5)	259454 (233402 to 304028)	17.1 (15.6 to 19.9)	7272 (6771 to 8219)	0.6 (0.6 to 0.7)	236767 (214781 to 270127)	16.9 (15.6 to 19.2)	220642 (201514 to 253273)	15.8 (14.6 to 17.9)	16124 (10922 to 22728)	1.1 (0.7 to 1.5)
	Female	10336 (8350 to 12690)	2.2 (1.8 to 2.8)	83398 (67177 to 101914)	17.5 (14.2 to 21.7)	2764 (2306 to 3488)	0.8 (0.6 to 1)	99054 (80218 to 123003)	22.3 (18.4 to 28.1)	93844 (75909 to 115919)	21.2 (17.4 to 26.6)	5211 (3343 to 7508)	1.1 (0.7 to 1.6)	15653 (13848 to 17888)	2.6 (2.3 to 3)	129333 (113955 to 148160)	21 (18.7 to 23.9)	3500 (3149 to 4076)	0.7 (0.7 to 0.9)	123727 (109464 to 141433)	21.7 (19.3 to 25)	115834 (102129 to 132286)	20.4 (18.2 to 23.6)	7892 (5286 to 11095)	1.3 (0.9 to 1.8)	24653 (21471 to 29895)	3.2 (2.8 to 3.9)	207352 (180361 to 250720)	26.6 (23.4 to 31.8)	4581 (4090 to 5498)	0.7 (0.7 to 0.9)	154715 (133741 to 186731)	21.3 (18.7 to 25.4)	142239 (123705 to 171691)	19.6 (17.4 to 23.4)	12476 (8232 to 17790)	1.6 (1.1 to 2.3)
	Male	2686 (2426 to 3038)	0.7 (0.6 to 0.7)	19331 (17432 to 21812)	4.5 (4.1 to 5.1)	1386 (1259 to 1572)	0.4 (0.4 to 0.5)	45677 (41066 to 51838)	10.8 (9.8 to 12.3)	44247 (39859 to 50302)	10.5 (9.5 to 11.9)	1430 (983 to 1937)	0.4 (0.2 to 0.5)	4218 (3884 to 4566)	0.8 (0.8 to 0.9)	31020 (28508 to 33547)	5.7 (5.3 to 6.2)	1945 (1811 to 2100)	0.4 (0.4 to 0.5)	62000 (57291 to 67405)	11.8 (11 to 12.8)	59762 (55198 to 64964)	11.4 (10.6 to 12.3)	2238 (1552 to 3014)	0.4 (0.3 to 0.6)	6883 (6304 to 7547)	1 (0.9 to 1.1)	52102 (47726 to 57208)	7.5 (6.9 to 8.2)	2691 (2481 to 2901)	0.5 (0.4 to 0.5)	82052 (75026 to 89412)	12.4 (11.4 to 13.5)	78403 (71777 to 85284)	11.9 (10.9 to 12.9)	3648 (2551 to 4944)	0.6 (0.4 to 0.7)
Low SDI	Both	6939 (5347 to 8397)	1.3 (1 to 1.5)	52608 (40143 to 63968)	9 (7.2 to 10.8)	2729 (2253 to 3241)	0.6 (0.5 to 0.7)	102573 (81277 to 122888)	18.7 (15.3 to 22.3)	99042 (78582 to 118472)	18.1 (14.8 to 21.6)	3532 (2251 to 5085)	0.7 (0.4 to 0.9)	10040 (8575 to 11588)	1.4 (1.2 to 1.6)	78805 (67116 to 91419)	10.4 (8.9 to 12)	3417 (2942 to 3848)	0.6 (0.5 to 0.7)	123036 (105543 to 139770)	17.6 (15.2 to 19.9)	117919 (101273 to 133985)	16.9 (14.6 to 19.1)	5117 (3427 to 7295)	0.7 (0.5 to 1)	15404 (13734 to 17481)	1.6 (1.5 to 1.9)	123743 (109901 to 140864)	12.6 (11.2 to 14.3)	4533 (4058 to 5012)	0.6 (0.6 to 0.7)	153320 (136628 to 169898)	17.1 (15.3 to 18.9)	145479 (130130 to 161155)	16.3 (14.5 to 18)	7841 (5269 to 10914)	0.8 (0.6 to 1.2)
	Female	5294 (3837 to 6889)	1.9 (1.4 to 2.4)	41118 (29608 to 53437)	13.9 (10.2 to 18)	1723 (1323 to 2226)	0.8 (0.6 to 1.1)	67496 (49424 to 86630)	24.4 (18.6 to 31.3)	64843 (47332 to 83070)	23.4 (17.7 to 30.1)	2654 (1600 to 3971)	1 (0.6 to 1.4)	7580 (6205 to 9166)	2 (1.7 to 2.4)	61242 (50018 to 73864)	15.7 (12.9 to 19)	2068 (1707 to 2485)	0.7 (0.6 to 0.9)	77559 (63496 to 93322)	21.7 (17.9 to 26.1)	73745 (60391 to 89133)	20.7 (17.1 to 24.8)	3814 (2501 to 5545)	1 (0.7 to 1.5)	11741 (10102 to 13917)	2.4 (2.1 to 2.9)	96910 (83472 to 114613)	19.1 (16.4 to 22.8)	2769 (2385 to 3300)	0.7 (0.6 to 0.9)	96320 (82921 to 113408)	20.9 (18 to 24.8)	90409 (77899 to 106754)	19.7 (16.9 to 23.5)	5911 (3955 to 8365)	1.2 (0.8 to 1.7)
	Male	1645 (1377 to 2101)	0.7 (0.5 to 0.8)	11490 (9631 to 14656)	4.4 (3.6 to 5.6)	1006 (843 to 1283)	0.5 (0.4 to 0.6)	35077 (29244 to 44807)	13.2 (11.1 to 17)	34199 (28452 to 43801)	12.9 (10.8 to 16.5)	878 (580 to 1270)	0.4 (0.2 to 0.5)	2460 (2034 to 2875)	0.8 (0.6 to 0.9)	17563 (14481 to 20542)	5.2 (4.3 to 6.1)	1349 (1108 to 1576)	0.5 (0.4 to 0.6)	45477 (37515 to 53329)	13.6 (11.2 to 15.9)	44174 (36386 to 51840)	13.2 (10.8 to 15.5)	1303 (865 to 1804)	0.4 (0.3 to 0.6)	3663 (3161 to 4083)	0.9 (0.7 to 1)	26834 (23129 to 29998)	6 (5.2 to 6.7)	1764 (1520 to 1960)	0.5 (0.4 to 0.5)	57000 (49357 to 62985)	13.2 (11.4 to 14.6)	55070 (47696 to 60928)	12.8 (11 to 14.1)	1930 (1297 to 2648)	0.5 (0.3 to 0.6)
Middle SDI	Both	22577 (21432 to 25584)	1.6 (1.5 to 1.8)	183745 (174188 to 208101)	12.3 (11.7 to 14.1)	5915 (5650 to 6819)	0.5 (0.5 to 0.6)	179285 (170153 to 202794)	13.2 (12.5 to 15)	167715 (159833 to 191129)	12.3 (11.8 to 14.1)	11570 (7972 to 15961)	0.8 (0.6 to 1.1)	36064 (34515 to 40901)	1.9 (1.9 to 2.2)	298180 (284791 to 339427)	15.7 (15 to 17.8)	8042 (7778 to 8946)	0.5 (0.5 to 0.6)	227872 (217890 to 250750)	13.1 (12.5 to 14.3)	209322 (202358 to 230242)	12.1 (11.7 to 13.3)	18551 (12784 to 25538)	1 (0.7 to 1.4)	60932 (57096 to 69458)	2.6 (2.4 to 3)	509087 (475496 to 582371)	21.6 (20.2 to 24.6)	11611 (11043 to 12895)	0.5 (0.5 to 0.6)	314772 (294656 to 346936)	13.8 (13 to 15.3)	283335 (268169 to 313271)	12.5 (11.8 to 13.8)	31437 (21630 to 43845)	1.4 (0.9 to 1.9)
	Female	17261 (16153 to 20204)	2.3 (2.2 to 2.8)	143578 (134385 to 166310)	19.1 (17.9 to 22.5)	3795 (3544 to 4677)	0.6 (0.6 to 0.8)	113941 (105736 to 134791)	16.5 (15.3 to 19.7)	105205 (97664 to 126230)	15.3 (14.2 to 18.6)	8736 (5969 to 12163)	1.2 (0.8 to 1.7)	26693 (25166 to 31562)	2.8 (2.7 to 3.3)	225760 (212646 to 266206)	23.4 (22.1 to 27.8)	4804 (4565 to 5657)	0.6 (0.6 to 0.7)	135438 (127078 to 157247)	15.2 (14.3 to 17.7)	121904 (115260 to 142281)	13.8 (13 to 16.1)	13534 (9261 to 18798)	1.4 (1 to 2)	43332 (39963 to 51075)	3.6 (3.4 to 4.3)	369923 (340982 to 437502)	31 (28.5 to 36.5)	6565 (6144 to 7785)	0.6 (0.5 to 0.7)	178090 (163806 to 208199)	15.2 (14 to 17.8)	156111 (145549 to 183738)	13.4 (12.5 to 15.8)	21979 (14827 to 31019)	1.9 (1.3 to 2.6)
	Male	5316 (5120 to 5551)	0.8 (0.8 to 0.8)	40167 (38618 to 42042)	5.6 (5.4 to 5.8)	2120 (2052 to 2195)	0.4 (0.4 to 0.4)	65344 (63010 to 67946)	9.7 (9.4 to 10.1)	62510 (60482 to 64849)	9.3 (9 to 9.6)	2834 (1991 to 3848)	0.4 (0.3 to 0.6)	9371 (8985 to 9793)	1.1 (1 to 1.1)	72420 (69342 to 75958)	7.9 (7.6 to 8.3)	3238 (3134 to 3347)	0.4 (0.4 to 0.5)	92434 (89031 to 96412)	10.8 (10.5 to 11.3)	87418 (84535 to 90524)	10.3 (9.9 to 10.6)	5016 (3510 to 6728)	0.6 (0.4 to 0.8)	17600 (16228 to 18887)	1.6 (1.4 to 1.7)	139164 (128091 to 149592)	12.1 (11.1 to 13)	5046 (4717 to 5341)	0.5 (0.5 to 0.5)	136682 (125689 to 146347)	12.4 (11.4 to 13.3)	127224 (117906 to 135169)	11.6 (10.7 to 12.3)	9458 (6571 to 12857)	0.8 (0.6 to 1.1)
Countries
Afghanistan	Both	137 (62 to 231)	1.5 (0.7 to 2.5)	977 (421 to 1689)	10.4 (4.6 to 17.8)	65 (36 to 99)	0.8 (0.5 to 1.2)	2147 (1039 to 3427)	22.7 (11.4 to 35.8)	2077 (1008 to 3319)	21.9 (11.1 to 34.6)	71 (29 to 129)	0.8 (0.4 to 1.4)	199 (93 to 341)	1.7 (0.9 to 2.7)	1501 (673 to 2636)	12.1 (5.8 to 20.2)	76 (45 to 112)	0.8 (0.5 to 1.2)	2605 (1378 to 4002)	23.6 (13.1 to 35.5)	2503 (1326 to 3852)	22.7 (12.6 to 34.3)	102 (43 to 185)	0.9 (0.4 to 1.5)	313 (154 to 508)	1.9 (1 to 2.9)	2484 (1168 to 4097)	13.9 (7.3 to 21.9)	93 (57 to 130)	0.8 (0.5 to 1.1)	3341 (1850 to 4942)	22 (13.4 to 31)	3182 (1773 to 4678)	21 (12.7 to 29.6)	158 (68 to 278)	1 (0.5 to 1.6)
Albania	Both	65 (53 to 75)	2.2 (1.8 to 2.5)	544 (443 to 627)	18.3 (14.7 to 21.1)	13 (12 to 14)	0.5 (0.5 to 0.6)	388 (348 to 429)	13.8 (12.3 to 15.2)	355 (320 to 391)	12.6 (11.4 to 13.8)	33 (21 to 48)	1.1 (0.7 to 1.6)	81 (69 to 95)	2.5 (2.1 to 2.9)	691 (585 to 810)	20.9 (17.8 to 24.5)	13 (12 to 15)	0.4 (0.4 to 0.5)	383 (336 to 436)	11.6 (10.2 to 13.2)	341 (300 to 387)	10.4 (9.1 to 11.7)	42 (27 to 59)	1.3 (0.8 to 1.8)	106 (84 to 135)	3 (2.4 to 3.8)	905 (709 to 1152)	25.7 (20.2 to 32.8)	17 (14 to 21)	0.4 (0.3 to 0.5)	444 (354 to 544)	11.7 (9.3 to 14.4)	390 (315 to 475)	10.2 (8.2 to 12.4)	54 (33 to 81)	1.5 (0.9 to 2.3)
Algeria	Both	569 (473 to 672)	2.4 (2.1 to 2.9)	4868 (3998 to 5792)	20.3 (17.1 to 24.2)	95 (83 to 121)	0.5 (0.5 to 0.7)	3487 (3052 to 3963)	15.7 (13.8 to 19.2)	3199 (2805 to 3624)	14.5 (12.7 to 17.7)	288 (184 to 430)	1.2 (0.8 to 1.8)	1158 (943 to 1372)	3.7 (3.1 to 4.3)	10055 (8079 to 11985)	31.3 (26.1 to 36.8)	149 (133 to 176)	0.6 (0.5 to 0.8)	5298 (4661 to 5988)	18.2 (16.2 to 20.8)	4709 (4176 to 5249)	16.4 (14.7 to 18.6)	589 (377 to 881)	1.9 (1.2 to 2.7)	1815 (1461 to 2215)	4.4 (3.6 to 5.3)	15899 (12716 to 19476)	38 (30.9 to 46.2)	195 (169 to 235)	0.6 (0.5 to 0.7)	6644 (5728 to 7688)	17.5 (15.2 to 20.3)	5721 (4995 to 6589)	15.3 (13.4 to 17.6)	923 (589 to 1407)	2.2 (1.5 to 3.4)
American Samoa	Both	1 (1 to 1)	3.1 (2.4 to 3.6)	9 (8 to 11)	23.7 (19.1 to 27.8)	0 (0 to 0)	1.1 (0.8 to 1.2)	7 (5 to 7)	21.2 (16.5 to 24.3)	6 (5 to 7)	19.6 (15.3 to 22.4)	1 (0 to 1)	1.6 (1.1 to 2.2)	2 (2 to 2)	4.5 (3.4 to 5.2)	17 (13 to 20)	35.3 (27.3 to 41.5)	0 (0 to 0)	1.2 (0.8 to 1.4)	9 (7 to 10)	24.2 (18.3 to 27.5)	8 (6 to 9)	21.9 (16.5 to 24.7)	1 (1 to 2)	2.3 (1.5 to 3.3)	2 (2 to 2)	3.9 (3.3 to 4.8)	16 (13 to 20)	31.3 (26.2 to 38.9)	0 (0 to 0)	0.9 (0.8 to 1)	9 (8 to 10)	19.8 (17.3 to 22.8)	8 (7 to 9)	17.8 (15.7 to 20.3)	1 (1 to 1)	2 (1.4 to 2.8)
Andorra	Both	3 (2 to 4)	3.8 (2.8 to 5.1)	27 (20 to 37)	32.7 (24.3 to 44.6)	0 (0 to 0)	0.4 (0.3 to 0.5)	8 (6 to 11)	10.2 (7.6 to 13.7)	7 (5 to 9)	8.3 (6.2 to 10.9)	2 (1 to 3)	2 (1.2 to 3.1)	5 (4 to 7)	4.1 (3.2 to 5.8)	40 (32 to 58)	36 (28.4 to 51.3)	0 (0 to 1)	0.3 (0.3 to 0.5)	10 (8 to 14)	9.4 (7.3 to 12.5)	8 (6 to 11)	7.2 (5.7 to 9.6)	2 (1 to 4)	2.1 (1.3 to 3.4)	5 (4 to 7)	4 (3.1 to 5.6)	43 (33 to 59)	35.2 (27.1 to 49.2)	0 (0 to 1)	0.3 (0.3 to 0.5)	12 (9 to 15)	9.2 (7.2 to 12.1)	9 (7 to 12)	7.1 (5.6 to 9.3)	3 (2 to 4)	2.1 (1.3 to 3.2)
Angola	Both	46 (32 to 67)	0.7 (0.5 to 1)	341 (229 to 498)	4.8 (3.4 to 6.9)	22 (16 to 29)	0.4 (0.4 to 0.6)	721 (511 to 986)	11.3 (8.4 to 15.2)	697 (494 to 953)	11 (8.2 to 14.7)	24 (14 to 37)	0.4 (0.2 to 0.6)	70 (53 to 104)	0.7 (0.6 to 1.1)	530 (392 to 796)	5.2 (4 to 7.6)	29 (23 to 40)	0.4 (0.3 to 0.6)	971 (764 to 1340)	10.7 (8.6 to 14.8)	935 (736 to 1286)	10.3 (8.3 to 14.1)	36 (23 to 57)	0.4 (0.3 to 0.6)	124 (94 to 182)	0.9 (0.7 to 1.2)	966 (723 to 1435)	6.3 (4.9 to 9.1)	42 (33 to 57)	0.4 (0.3 to 0.6)	1353 (1069 to 1842)	10.1 (8 to 13.8)	1290 (1018 to 1755)	9.6 (7.7 to 13.1)	63 (40 to 102)	0.4 (0.3 to 0.7)
Antigua and Barbuda	Both	2 (1 to 2)	2.5 (2.2 to 2.8)	13 (11 to 15)	20.4 (17.7 to 23.6)	0 (0 to 0)	0.5 (0.5 to 0.6)	8 (7 to 8)	12.7 (11.6 to 14.1)	7 (6 to 8)	11.5 (10.5 to 12.6)	1 (1 to 1)	1.3 (0.8 to 1.8)	2 (2 to 3)	2.7 (2.4 to 3.1)	20 (18 to 23)	23 (20.3 to 26.4)	0 (0 to 0)	0.5 (0.5 to 0.5)	10 (9 to 11)	12.1 (10.9 to 13.4)	8 (8 to 9)	10.7 (9.7 to 11.8)	1 (1 to 2)	1.4 (0.9 to 2)	4 (3 to 5)	3.8 (3.2 to 4.4)	34 (29 to 41)	32.1 (27.3 to 37.5)	1 (1 to 1)	0.6 (0.5 to 0.6)	15 (13 to 17)	14.6 (13 to 16.3)	13 (12 to 14)	12.7 (11.4 to 14)	2 (1 to 3)	1.9 (1.3 to 2.8)
Argentina	Both	881 (796 to 961)	2.5 (2.2 to 2.7)	7155 (6423 to 7868)	20.2 (18 to 22.3)	220 (208 to 230)	0.6 (0.6 to 0.6)	5454 (5150 to 5775)	14.9 (14 to 15.7)	5001 (4745 to 5253)	13.6 (12.9 to 14.3)	453 (308 to 628)	1.3 (0.9 to 1.8)	953 (876 to 1046)	2.3 (2.1 to 2.5)	7785 (7123 to 8589)	19 (17.3 to 21)	224 (213 to 235)	0.5 (0.5 to 0.5)	5346 (5055 to 5689)	12.5 (11.8 to 13.3)	4853 (4619 to 5108)	11.3 (10.7 to 11.9)	493 (329 to 689)	1.2 (0.8 to 1.7)	1293 (1105 to 1497)	2.6 (2.2 to 3.1)	10726 (9116 to 12510)	22 (18.7 to 25.7)	258 (230 to 288)	0.5 (0.4 to 0.5)	6172 (5431 to 7004)	12.1 (10.7 to 13.8)	5505 (4859 to 6187)	10.8 (9.5 to 12.1)	667 (442 to 962)	1.4 (0.9 to 2)
Armenia	Both	23 (20 to 27)	0.7 (0.6 to 0.8)	186 (160 to 213)	5.4 (4.7 to 6.2)	7 (6 to 8)	0.2 (0.2 to 0.3)	169 (147 to 197)	5.1 (4.5 to 5.9)	156 (137 to 183)	4.8 (4.2 to 5.5)	12 (8 to 18)	0.4 (0.2 to 0.6)	38 (35 to 42)	1.1 (1 to 1.2)	304 (273 to 338)	8.4 (7.6 to 9.4)	10 (9 to 11)	0.3 (0.3 to 0.3)	232 (215 to 253)	6.2 (5.8 to 6.8)	212 (196 to 231)	5.7 (5.3 to 6.1)	20 (14 to 29)	0.6 (0.4 to 0.8)	110 (97 to 124)	2.8 (2.5 to 3.1)	885 (774 to 1001)	22.4 (19.8 to 25.3)	26 (24 to 29)	0.6 (0.6 to 0.7)	553 (502 to 609)	13.5 (12.3 to 14.8)	496 (450 to 543)	12.1 (11 to 13.1)	57 (39 to 80)	1.4 (1 to 2)
Australia	Both	668 (612 to 731)	3.1 (2.8 to 3.4)	5675 (5186 to 6217)	26.4 (24.1 to 28.9)	79 (75 to 84)	0.3 (0.3 to 0.4)	2011 (1856 to 2189)	9 (8.3 to 9.8)	1662 (1578 to 1760)	7.4 (7 to 7.8)	349 (234 to 479)	1.6 (1.1 to 2.2)	1224 (1124 to 1333)	4.6 (4.2 to 5)	10523 (9616 to 11520)	40.1 (36.6 to 44.1)	122 (116 to 128)	0.4 (0.4 to 0.4)	3042 (2785 to 3330)	10.8 (9.9 to 11.9)	2407 (2284 to 2528)	8.4 (8 to 8.9)	635 (431 to 872)	2.4 (1.6 to 3.3)	1743 (1493 to 2031)	5.4 (4.6 to 6.2)	14996 (12809 to 17514)	47 (39.8 to 54.8)	165 (145 to 185)	0.4 (0.4 to 0.5)	4068 (3495 to 4707)	11.6 (9.9 to 13.6)	3166 (2778 to 3581)	8.8 (7.7 to 9.9)	902 (599 to 1267)	2.8 (1.8 to 3.9)
Austria	Both	625 (563 to 687)	5.7 (5.1 to 6.2)	5204 (4662 to 5753)	48.2 (43.1 to 53.2)	93 (88 to 99)	0.7 (0.7 to 0.7)	2046 (1880 to 2230)	17.1 (15.7 to 18.8)	1719 (1621 to 1820)	14.2 (13.4 to 15)	328 (221 to 457)	3 (2 to 4.2)	584 (527 to 643)	4.7 (4.2 to 5.2)	4939 (4433 to 5443)	40.6 (36.4 to 44.8)	75 (70 to 80)	0.5 (0.5 to 0.5)	1641 (1499 to 1799)	12.1 (11 to 13.3)	1337 (1256 to 1424)	9.6 (9.1 to 10.2)	304 (206 to 421)	2.4 (1.7 to 3.4)	638 (561 to 713)	4.6 (4 to 5.1)	5392 (4732 to 6056)	39.4 (34.6 to 44.4)	78 (71 to 86)	0.4 (0.4 to 0.5)	1661 (1465 to 1862)	10.6 (9.3 to 12)	1329 (1200 to 1455)	8.2 (7.5 to 9)	332 (226 to 465)	2.4 (1.6 to 3.4)
Azerbaijan	Both	111 (94 to 132)	1.6 (1.4 to 2)	903 (759 to 1085)	13.1 (11.1 to 15.8)	25 (22 to 32)	0.5 (0.4 to 0.6)	777 (679 to 921)	12.5 (11 to 15.2)	720 (630 to 860)	11.6 (10.3 to 14.2)	57 (37 to 81)	0.9 (0.6 to 1.2)	155 (132 to 184)	1.8 (1.6 to 2.2)	1302 (1106 to 1558)	14.7 (12.6 to 17.7)	27 (23 to 35)	0.4 (0.3 to 0.5)	858 (752 to 1015)	10.9 (9.6 to 13.5)	779 (689 to 932)	10 (8.8 to 12.4)	79 (52 to 116)	0.9 (0.6 to 1.3)	282 (226 to 352)	2.5 (2.1 to 3.2)	2424 (1934 to 3043)	21.4 (17.2 to 26.6)	36 (30 to 46)	0.4 (0.3 to 0.5)	1148 (961 to 1410)	11 (9.3 to 13.9)	1002 (844 to 1234)	9.7 (8.2 to 12.2)	146 (92 to 214)	1.3 (0.8 to 1.9)
Bahrain	Both	7 (6 to 9)	2 (1.6 to 2.4)	55 (46 to 73)	14.7 (12.2 to 18.2)	1 (1 to 2)	0.7 (0.5 to 0.8)	38 (33 to 45)	14 (11.8 to 16.2)	34 (30 to 40)	13 (11 to 15)	3 (2 to 5)	1 (0.7 to 1.4)	15 (13 to 18)	2.4 (1.7 to 2.8)	131 (112 to 153)	18.9 (14.2 to 22)	2 (1 to 2)	0.6 (0.4 to 0.7)	60 (50 to 68)	12.7 (8.8 to 14.6)	52 (43 to 58)	11.5 (7.9 to 13.1)	8 (5 to 11)	1.2 (0.8 to 1.8)	27 (23 to 33)	2.1 (1.7 to 2.5)	236 (197 to 288)	16.8 (13.6 to 20.1)	3 (2 to 4)	0.5 (0.3 to 0.5)	93 (78 to 108)	9.3 (6.8 to 11)	79 (66 to 91)	8.2 (6 to 9.7)	14 (9 to 20)	1.1 (0.7 to 1.5)
Bangladesh	Both	924 (720 to 1256)	1.1 (0.9 to 1.4)	7262 (5590 to 9989)	8 (6.5 to 10.8)	332 (276 to 423)	0.5 (0.4 to 0.7)	12754 (10254 to 16424)	15.3 (12.7 to 19.7)	12294 (9872 to 15711)	14.7 (12.2 to 18.9)	460 (283 to 728)	0.5 (0.3 to 0.8)	1781 (1368 to 2387)	1.5 (1.2 to 1.9)	14718 (11155 to 20038)	12.1 (9.5 to 15.7)	439 (369 to 520)	0.5 (0.4 to 0.6)	16704 (13557 to 20308)	15.1 (12.6 to 18)	15805 (12808 to 19246)	14.3 (12 to 17.2)	899 (552 to 1374)	0.8 (0.5 to 1.1)	2731 (2040 to 3886)	1.8 (1.4 to 2.5)	23035 (16921 to 33230)	15 (11.3 to 21.3)	547 (450 to 678)	0.4 (0.4 to 0.5)	18891 (14749 to 24958)	13.1 (10.4 to 16.8)	17510 (13659 to 23129)	12.2 (9.7 to 15.6)	1381 (824 to 2235)	0.9 (0.6 to 1.4)
Barbados	Both	9 (8 to 10)	3 (2.7 to 3.4)	71 (63 to 80)	25.2 (22.3 to 28.4)	2 (2 to 2)	0.6 (0.5 to 0.6)	42 (39 to 46)	14.4 (13.1 to 15.8)	38 (35 to 41)	12.8 (11.8 to 14)	4 (3 to 6)	1.6 (1 to 2.2)	12 (11 to 13)	3.5 (3.2 to 3.9)	101 (90 to 113)	30 (26.8 to 33.4)	2 (2 to 2)	0.6 (0.5 to 0.6)	51 (46 to 55)	14.4 (13.2 to 15.7)	44 (41 to 48)	12.6 (11.7 to 13.5)	6 (4 to 8)	1.8 (1.2 to 2.5)	16 (13 to 18)	3.9 (3.3 to 4.5)	131 (112 to 152)	32.9 (28.2 to 38.4)	3 (2 to 3)	0.6 (0.5 to 0.6)	66 (58 to 74)	14.8 (13.1 to 16.6)	58 (51 to 64)	12.8 (11.4 to 14.2)	8 (5 to 11)	2 (1.3 to 2.8)
Belarus	Both	461 (413 to 515)	3.7 (3.3 to 4.1)	3784 (3376 to 4240)	30.3 (27 to 34)	79 (73 to 86)	0.6 (0.5 to 0.6)	2157 (1986 to 2359)	16.4 (15.1 to 17.9)	1915 (1775 to 2068)	14.5 (13.4 to 15.6)	241 (163 to 335)	1.9 (1.3 to 2.7)	539 (487 to 594)	4.1 (3.7 to 4.5)	4415 (3976 to 4891)	33.9 (30.6 to 37.7)	90 (84 to 96)	0.6 (0.6 to 0.7)	2287 (2113 to 2467)	16.4 (15.2 to 17.7)	2002 (1876 to 2130)	14.3 (13.4 to 15.2)	285 (196 to 392)	2.2 (1.5 to 3)	633 (549 to 748)	4.5 (3.9 to 5.3)	5270 (4556 to 6251)	38.1 (32.9 to 45.1)	86 (77 to 98)	0.5 (0.5 to 0.6)	2099 (1839 to 2443)	14 (12.3 to 16.4)	1767 (1570 to 2046)	11.7 (10.4 to 13.6)	331 (225 to 476)	2.4 (1.6 to 3.4)
Belgium	Both	627 (567 to 689)	4.4 (4 to 4.9)	5175 (4645 to 5708)	37.2 (33.2 to 41.2)	110 (103 to 117)	0.6 (0.6 to 0.7)	2327 (2152 to 2514)	14.9 (13.8 to 16.3)	2001 (1881 to 2116)	12.6 (11.9 to 13.4)	326 (223 to 454)	2.3 (1.6 to 3.2)	668 (604 to 742)	4.5 (4 to 5)	5665 (5092 to 6322)	38.5 (34.6 to 42.9)	88 (83 to 93)	0.4 (0.4 to 0.5)	2019 (1854 to 2186)	12 (11 to 13.1)	1672 (1577 to 1766)	9.7 (9.2 to 10.3)	347 (235 to 487)	2.3 (1.6 to 3.2)	744 (650 to 863)	4.4 (3.8 to 5.1)	6293 (5470 to 7317)	38 (33 to 44.3)	99 (89 to 110)	0.4 (0.4 to 0.5)	2157 (1905 to 2443)	11.3 (9.9 to 13)	1769 (1600 to 1964)	9 (8.1 to 10)	388 (261 to 558)	2.3 (1.5 to 3.3)
Belize	Both	1 (1 to 2)	1 (0.9 to 1.2)	12 (11 to 13)	8.2 (7.3 to 9.2)	0 (0 to 0)	0.3 (0.3 to 0.4)	11 (10 to 12)	8.3 (7.6 to 9.1)	10 (9 to 11)	7.8 (7.2 to 8.5)	1 (0 to 1)	0.5 (0.3 to 0.8)	3 (2 to 3)	1.3 (1.2 to 1.4)	23 (20 to 26)	10.3 (9.3 to 11.6)	1 (1 to 1)	0.3 (0.3 to 0.4)	17 (16 to 19)	9 (8.3 to 9.7)	16 (15 to 17)	8.3 (7.7 to 9)	1 (1 to 2)	0.7 (0.4 to 0.9)	5 (4 to 6)	1.5 (1.4 to 1.8)	43 (37 to 50)	12.7 (11.1 to 14.7)	1 (1 to 1)	0.4 (0.3 to 0.4)	30 (27 to 33)	9.8 (8.9 to 10.9)	27 (25 to 30)	9 (8.2 to 10)	3 (2 to 4)	0.8 (0.5 to 1.2)
Benin	Both	18 (14 to 23)	0.6 (0.4 to 0.7)	136 (101 to 171)	4.1 (3.1 to 5)	9 (7 to 10)	0.3 (0.3 to 0.4)	265 (207 to 320)	8.7 (6.9 to 10.5)	255 (200 to 308)	8.4 (6.7 to 10)	10 (6 to 14)	0.3 (0.2 to 0.4)	23 (18 to 29)	0.6 (0.5 to 0.7)	176 (137 to 218)	4 (3.2 to 4.9)	10 (8 to 13)	0.3 (0.3 to 0.4)	302 (245 to 366)	7.7 (6.2 to 9.3)	289 (233 to 352)	7.4 (5.9 to 9)	12 (8 to 18)	0.3 (0.2 to 0.4)	34 (26 to 43)	0.6 (0.4 to 0.7)	260 (196 to 331)	4.1 (3.1 to 5.2)	14 (11 to 18)	0.3 (0.2 to 0.4)	406 (313 to 510)	7.3 (5.6 to 9.2)	389 (299 to 490)	7 (5.4 to 8.8)	18 (11 to 27)	0.3 (0.2 to 0.4)
Bermuda	Both	3 (3 to 3)	3.8 (3.4 to 4.3)	25 (22 to 28)	31.7 (28.2 to 35.7)	1 (0 to 1)	0.7 (0.7 to 0.8)	13 (12 to 15)	18 (16.4 to 19.7)	12 (11 to 13)	16 (14.8 to 17.3)	2 (1 to 2)	2 (1.3 to 2.7)	4 (3 to 4)	4 (3.6 to 4.5)	31 (27 to 35)	34 (30.1 to 38.1)	1 (1 to 1)	0.6 (0.6 to 0.7)	14 (13 to 16)	15.4 (14 to 17)	12 (11 to 14)	13.4 (12.2 to 14.5)	2 (1 to 3)	2.1 (1.4 to 2.9)	5 (4 to 5)	4.5 (3.9 to 5.2)	39 (34 to 45)	38.3 (32.9 to 44.3)	1 (1 to 1)	0.6 (0.5 to 0.7)	17 (15 to 19)	14.8 (13.1 to 16.8)	15 (13 to 16)	12.5 (11.2 to 14)	2 (2 to 3)	2.3 (1.6 to 3.3)
Bhutan	Both	6 (4 to 8)	1.4 (1 to 1.9)	44 (31 to 63)	10.2 (7.5 to 14.6)	2 (2 to 3)	0.6 (0.5 to 0.9)	73 (56 to 99)	18 (14.2 to 24.6)	70 (55 to 95)	17.3 (13.7 to 23.6)	3 (2 to 4)	0.7 (0.4 to 1.1)	9 (7 to 12)	1.5 (1.2 to 2.1)	71 (53 to 100)	12 (9.2 to 16.6)	3 (2 to 3)	0.6 (0.5 to 0.7)	87 (67 to 112)	16 (12.7 to 20.4)	82 (64 to 106)	15.2 (12 to 19.4)	4 (3 to 7)	0.8 (0.5 to 1.2)	17 (11 to 25)	1.9 (1.3 to 2.7)	140 (90 to 216)	15.2 (10.6 to 22.6)	3 (3 to 5)	0.5 (0.4 to 0.7)	116 (83 to 163)	14.8 (11 to 20.1)	107 (78 to 151)	13.8 (10.4 to 18.6)	8 (5 to 14)	1 (0.6 to 1.5)
Bolivia	Both	142 (98 to 186)	2.9 (2 to 3.7)	1093 (741 to 1436)	21 (14.4 to 27.5)	57 (41 to 72)	1.4 (1 to 1.8)	1584 (1139 to 2005)	33.3 (24 to 42.4)	1511 (1088 to 1912)	31.9 (23.1 to 40.4)	73 (42 to 111)	1.5 (0.9 to 2.2)	243 (182 to 309)	3.4 (2.6 to 4.4)	1910 (1404 to 2455)	26.2 (19.6 to 33.7)	84 (65 to 105)	1.4 (1.1 to 1.7)	2191 (1711 to 2725)	32.5 (25.3 to 40.5)	2068 (1623 to 2565)	30.8 (23.9 to 38.2)	123 (78 to 182)	1.7 (1.1 to 2.6)	360 (263 to 473)	3.8 (2.8 to 5)	2871 (2083 to 3792)	29.6 (21.5 to 39.1)	111 (84 to 140)	1.3 (1 to 1.7)	2767 (2101 to 3528)	30.4 (23 to 38.5)	2584 (1945 to 3270)	28.5 (21.6 to 35.9)	183 (109 to 276)	1.9 (1.2 to 2.9)
Bosnia and Herzegovina	Both	90 (68 to 107)	1.9 (1.4 to 2.2)	729 (547 to 874)	15 (11.3 to 17.9)	23 (19 to 26)	0.5 (0.4 to 0.6)	603 (501 to 687)	12.4 (10.4 to 14)	557 (464 to 635)	11.5 (9.7 to 13)	45 (28 to 66)	0.9 (0.6 to 1.4)	141 (100 to 166)	2.7 (1.9 to 3.2)	1173 (821 to 1387)	22.8 (15.6 to 27)	26 (21 to 30)	0.5 (0.4 to 0.5)	669 (517 to 770)	12.2 (9.4 to 13.9)	597 (464 to 679)	10.8 (8.4 to 12.2)	72 (44 to 106)	1.4 (0.8 to 2.1)	151 (111 to 180)	3 (2.1 to 3.6)	1259 (915 to 1512)	25 (17.8 to 30.5)	27 (22 to 31)	0.5 (0.4 to 0.5)	647 (513 to 739)	11.4 (9.1 to 13.1)	570 (454 to 644)	9.9 (7.9 to 11.2)	77 (48 to 110)	1.5 (0.9 to 2.1)
Botswana	Both	6 (4 to 10)	0.7 (0.5 to 1.1)	48 (31 to 80)	5 (3.3 to 8.3)	2 (2 to 4)	0.3 (0.2 to 0.5)	68 (47 to 102)	7.7 (5.3 to 11.7)	64 (45 to 96)	7.3 (5.1 to 11.1)	3 (2 to 6)	0.4 (0.2 to 0.6)	11 (8 to 19)	0.9 (0.6 to 1.5)	85 (56 to 141)	6.8 (4.5 to 10.8)	4 (3 to 5)	0.4 (0.3 to 0.6)	101 (72 to 151)	9.1 (6.5 to 13.4)	95 (68 to 141)	8.6 (6.2 to 12.5)	6 (4 to 11)	0.5 (0.3 to 0.9)	22 (18 to 30)	1.3 (1 to 1.7)	181 (142 to 243)	9.9 (7.8 to 13.2)	5 (4 to 7)	0.4 (0.3 to 0.5)	145 (117 to 185)	9.3 (7.6 to 11.9)	133 (107 to 171)	8.7 (7.1 to 11.1)	12 (7 to 17)	0.7 (0.4 to 1)
Brazil	Both	2602 (2493 to 2715)	1.9 (1.8 to 2)	21277 (20342 to 22288)	15.2 (14.6 to 15.9)	631 (614 to 650)	0.6 (0.5 to 0.6)	17563 (16937 to 18407)	13.8 (13.3 to 14.4)	16228 (15766 to 16821)	12.8 (12.5 to 13.2)	1335 (936 to 1847)	1 (0.7 to 1.3)	4085 (3912 to 4328)	2.2 (2.1 to 2.4)	33914 (32403 to 36032)	18.3 (17.5 to 19.3)	859 (837 to 884)	0.5 (0.5 to 0.6)	22949 (22025 to 24239)	13.2 (12.7 to 13.9)	20851 (20288 to 21685)	12.1 (11.8 to 12.5)	2099 (1470 to 2860)	1.2 (0.8 to 1.6)	5376 (5117 to 5599)	2.3 (2.2 to 2.4)	44697 (42450 to 46553)	18.8 (17.8 to 19.5)	1090 (1047 to 1122)	0.5 (0.5 to 0.5)	27529 (26188 to 28911)	11.9 (11.3 to 12.5)	24758 (23759 to 25472)	10.7 (10.3 to 11)	2771 (1915 to 3837)	1.2 (0.8 to 1.6)
Brunei	Both	7 (6 to 9)	3.6 (3 to 4.4)	62 (52 to 77)	28.6 (23.8 to 35.3)	1 (1 to 1)	0.8 (0.7 to 1)	28 (24 to 34)	18.3 (15.5 to 22.3)	24 (21 to 29)	16.4 (13.9 to 20.1)	4 (2 to 6)	1.9 (1.3 to 2.7)	17 (13 to 20)	5.4 (4.5 to 6.2)	145 (116 to 170)	44.8 (37.4 to 51.9)	2 (1 to 2)	0.9 (0.8 to 1)	50 (43 to 56)	21 (18.3 to 23.4)	41 (36 to 45)	18.2 (16.2 to 20.1)	9 (6 to 12)	2.8 (1.9 to 3.9)	26 (21 to 31)	6.2 (5.1 to 7.3)	228 (185 to 274)	52 (42.7 to 61.3)	2 (2 to 3)	0.9 (0.8 to 1)	76 (66 to 88)	21.8 (18.8 to 25)	63 (55 to 71)	18.6 (16.3 to 21.1)	14 (9 to 20)	3.2 (2.1 to 4.6)
Bulgaria	Both	298 (271 to 326)	2.7 (2.5 to 3)	2405 (2187 to 2646)	22.3 (20.1 to 24.5)	65 (61 to 69)	0.5 (0.5 to 0.5)	1729 (1620 to 1845)	14.4 (13.4 to 15.4)	1574 (1484 to 1673)	13 (12.2 to 13.8)	155 (106 to 211)	1.4 (1 to 1.9)	293 (266 to 323)	2.7 (2.4 to 3)	2396 (2166 to 2647)	22.5 (20.2 to 24.9)	59 (56 to 63)	0.4 (0.4 to 0.5)	1519 (1416 to 1634)	12.5 (11.7 to 13.5)	1366 (1285 to 1453)	11.1 (10.5 to 11.8)	153 (104 to 210)	1.4 (0.9 to 2)	323 (284 to 368)	3.1 (2.7 to 3.5)	2689 (2352 to 3072)	26.1 (22.7 to 30)	54 (49 to 60)	0.4 (0.4 to 0.4)	1376 (1240 to 1536)	11.5 (10.4 to 12.9)	1207 (1097 to 1330)	9.9 (9 to 10.9)	169 (114 to 238)	1.6 (1.1 to 2.3)
Burkina Faso	Both	40 (27 to 55)	0.7 (0.4 to 0.9)	292 (195 to 402)	4.5 (3.1 to 6.2)	19 (14 to 25)	0.4 (0.3 to 0.5)	580 (406 to 775)	9.6 (6.8 to 12.7)	558 (393 to 744)	9.2 (6.5 to 12.3)	21 (13 to 34)	0.4 (0.2 to 0.6)	47 (37 to 58)	0.6 (0.5 to 0.7)	357 (280 to 445)	4.2 (3.3 to 5.1)	19 (15 to 23)	0.3 (0.2 to 0.4)	567 (451 to 675)	7.4 (5.8 to 8.8)	542 (431 to 648)	7.1 (5.6 to 8.4)	25 (16 to 37)	0.3 (0.2 to 0.5)	68 (55 to 85)	0.6 (0.5 to 0.7)	526 (416 to 660)	4.4 (3.5 to 5.4)	26 (21 to 31)	0.3 (0.2 to 0.4)	773 (639 to 921)	7.3 (6 to 8.7)	737 (610 to 877)	7 (5.8 to 8.3)	36 (23 to 53)	0.3 (0.2 to 0.5)
Burundi	Both	47 (33 to 64)	1.4 (1 to 1.9)	335 (232 to 465)	9.2 (6.6 to 12.6)	21 (15 to 27)	0.8 (0.6 to 1)	780 (555 to 1036)	22.9 (16.9 to 30.3)	755 (538 to 1001)	22.2 (16.4 to 29.2)	25 (15 to 38)	0.8 (0.5 to 1.1)	58 (46 to 76)	1.3 (1 to 1.7)	445 (345 to 581)	9.1 (7.1 to 11.9)	22 (17 to 27)	0.7 (0.5 to 0.8)	834 (664 to 1038)	18.7 (15.1 to 23.3)	803 (640 to 1001)	18 (14.5 to 22.5)	30 (19 to 44)	0.7 (0.5 to 1)	82 (64 to 106)	1.3 (1 to 1.6)	643 (492 to 836)	9.3 (7.3 to 11.9)	29 (23 to 36)	0.6 (0.5 to 0.8)	1098 (868 to 1374)	17.6 (14 to 21.8)	1055 (833 to 1316)	16.9 (13.4 to 21)	42 (26 to 64)	0.7 (0.4 to 1)
Cambodia	Both	130 (82 to 178)	1.9 (1.3 to 2.6)	962 (594 to 1337)	13.6 (8.8 to 18.5)	59 (40 to 76)	1.1 (0.8 to 1.4)	1772 (1166 to 2328)	27.3 (18.5 to 35.6)	1705 (1127 to 2229)	26.3 (17.9 to 34.1)	67 (37 to 105)	1 (0.6 to 1.5)	179 (130 to 236)	1.9 (1.5 to 2.5)	1375 (974 to 1823)	14.3 (10.5 to 18.8)	69 (55 to 87)	0.9 (0.7 to 1.2)	1974 (1509 to 2536)	22.6 (17.6 to 28.8)	1882 (1446 to 2411)	21.6 (16.9 to 27.4)	91 (57 to 138)	1 (0.6 to 1.5)	282 (219 to 367)	2.2 (1.7 to 2.8)	2216 (1693 to 2923)	16.6 (12.8 to 21.6)	93 (76 to 116)	0.9 (0.7 to 1.1)	2539 (2075 to 3190)	20.6 (16.9 to 25.7)	2394 (1962 to 3001)	19.5 (16 to 24.2)	144 (90 to 214)	1.1 (0.7 to 1.7)
Cameroon	Both	58 (42 to 71)	0.8 (0.6 to 1)	430 (310 to 537)	5.5 (4.1 to 6.8)	25 (20 to 31)	0.4 (0.4 to 0.5)	807 (635 to 976)	11.3 (9 to 13.7)	777 (612 to 946)	10.9 (8.7 to 13.2)	30 (19 to 44)	0.4 (0.3 to 0.6)	76 (58 to 99)	0.8 (0.6 to 1)	567 (424 to 737)	5.2 (4 to 6.8)	32 (25 to 39)	0.4 (0.3 to 0.5)	954 (753 to 1187)	9.9 (7.8 to 12.3)	913 (719 to 1137)	9.5 (7.4 to 11.9)	40 (26 to 60)	0.4 (0.3 to 0.6)	103 (78 to 133)	0.7 (0.5 to 0.9)	787 (593 to 1026)	5 (3.8 to 6.4)	39 (31 to 50)	0.4 (0.3 to 0.4)	1177 (921 to 1496)	8.5 (6.6 to 10.8)	1124 (875 to 1430)	8.1 (6.3 to 10.3)	53 (33 to 81)	0.4 (0.2 to 0.5)
Canada	Both	1552 (1404 to 1704)	4.3 (3.9 to 4.7)	13380 (12011 to 14728)	37.2 (33.4 to 40.9)	159 (152 to 167)	0.4 (0.4 to 0.4)	4070 (3743 to 4417)	10.9 (10 to 11.9)	3267 (3125 to 3417)	8.7 (8.4 to 9.1)	803 (552 to 1110)	2.2 (1.5 to 3.1)	2103 (1908 to 2291)	4.8 (4.4 to 5.3)	18138 (16402 to 19811)	42.1 (37.9 to 46)	214 (204 to 224)	0.4 (0.4 to 0.4)	5230 (4776 to 5676)	11.2 (10.2 to 12.2)	4143 (3944 to 4335)	8.7 (8.3 to 9.1)	1087 (729 to 1517)	2.5 (1.7 to 3.5)	2386 (2096 to 2715)	4.7 (4.1 to 5.4)	20548 (18014 to 23457)	41.4 (35.9 to 47.2)	245 (222 to 269)	0.4 (0.3 to 0.4)	5819 (5141 to 6578)	10.1 (8.9 to 11.5)	4584 (4165 to 5049)	7.7 (7 to 8.4)	1235 (843 to 1741)	2.4 (1.6 to 3.5)
Cape Verde	Both	2 (1 to 2)	0.5 (0.3 to 0.7)	12 (8 to 16)	4.3 (2.6 to 5.6)	1 (0 to 1)	0.2 (0.1 to 0.2)	14 (10 to 17)	5.1 (3.6 to 6.4)	13 (9 to 16)	4.8 (3.4 to 6)	1 (0 to 1)	0.3 (0.1 to 0.4)	2 (2 to 3)	0.6 (0.4 to 0.8)	20 (13 to 25)	5.2 (3.3 to 6.6)	1 (0 to 1)	0.2 (0.1 to 0.2)	17 (13 to 20)	4.8 (3.6 to 5.7)	16 (12 to 19)	4.5 (3.4 to 5.3)	1 (1 to 2)	0.3 (0.2 to 0.5)	4 (3 to 5)	0.9 (0.5 to 1.1)	37 (23 to 46)	7.2 (4.5 to 9)	1 (1 to 1)	0.2 (0.1 to 0.2)	23 (17 to 28)	5 (3.7 to 6.1)	21 (16 to 25)	4.6 (3.4 to 5.5)	2 (1 to 4)	0.4 (0.2 to 0.7)
Central African Republic	Both	14 (9 to 20)	0.8 (0.6 to 1.1)	93 (59 to 138)	5.1 (3.5 to 7.4)	7 (5 to 10)	0.5 (0.4 to 0.7)	230 (156 to 326)	13.7 (9.8 to 18.8)	223 (152 to 315)	13.2 (9.5 to 18.1)	7 (4 to 12)	0.5 (0.3 to 0.7)	16 (10 to 24)	0.7 (0.5 to 1.1)	108 (65 to 167)	4.8 (3.1 to 7.2)	8 (5 to 11)	0.5 (0.4 to 0.7)	260 (169 to 382)	12.5 (8.5 to 17.9)	251 (164 to 369)	12 (8.3 to 17.3)	9 (5 to 14)	0.4 (0.2 to 0.7)	17 (11 to 26)	0.7 (0.5 to 1)	123 (77 to 188)	4.4 (2.9 to 6.6)	9 (6 to 13)	0.4 (0.3 to 0.6)	294 (196 to 421)	11.2 (7.8 to 15.9)	285 (190 to 408)	10.8 (7.6 to 15.4)	9 (5 to 15)	0.4 (0.2 to 0.6)
Chad	Both	20 (14 to 25)	0.5 (0.4 to 0.6)	143 (102 to 183)	3.5 (2.6 to 4.5)	11 (8 to 13)	0.3 (0.2 to 0.4)	312 (231 to 387)	8.1 (6 to 9.9)	301 (224 to 375)	7.8 (5.8 to 9.6)	11 (7 to 16)	0.3 (0.2 to 0.4)	23 (19 to 29)	0.5 (0.4 to 0.6)	169 (136 to 210)	3.3 (2.6 to 4)	12 (10 to 14)	0.3 (0.2 to 0.4)	351 (288 to 415)	7.3 (5.9 to 8.7)	338 (277 to 401)	7 (5.7 to 8.4)	13 (8 to 18)	0.3 (0.2 to 0.4)	33 (26 to 40)	0.5 (0.4 to 0.6)	245 (194 to 306)	3.4 (2.7 to 4.2)	15 (12 to 18)	0.3 (0.2 to 0.3)	451 (367 to 543)	6.9 (5.6 to 8.2)	433 (352 to 523)	6.6 (5.3 to 7.9)	17 (12 to 25)	0.3 (0.2 to 0.4)
Chile	Both	352 (321 to 388)	2.6 (2.3 to 2.8)	2888 (2614 to 3210)	20.8 (18.8 to 23.1)	81 (76 to 86)	0.7 (0.6 to 0.7)	1943 (1813 to 2074)	15 (14 to 16)	1764 (1659 to 1871)	13.7 (12.9 to 14.5)	180 (123 to 251)	1.3 (0.9 to 1.8)	582 (527 to 646)	3.3 (3 to 3.6)	4878 (4404 to 5433)	27.3 (24.7 to 30.4)	105 (99 to 111)	0.6 (0.6 to 0.7)	2476 (2310 to 2669)	14.4 (13.4 to 15.4)	2180 (2066 to 2313)	12.7 (12.1 to 13.5)	296 (198 to 417)	1.7 (1.1 to 2.3)	892 (764 to 1041)	4.1 (3.5 to 4.7)	7520 (6388 to 8804)	34.4 (29.2 to 40.2)	146 (128 to 165)	0.6 (0.6 to 0.7)	3277 (2841 to 3758)	14.4 (12.5 to 16.6)	2822 (2486 to 3201)	12.4 (10.9 to 14)	456 (303 to 641)	2.1 (1.4 to 2.9)
China	Both	16034 (13666 to 17162)	1.2 (1.1 to 1.3)	133155 (111385 to 142903)	10.1 (8.6 to 10.7)	3527 (3362 to 4029)	0.3 (0.3 to 0.4)	111601 (103981 to 123068)	9.2 (8.7 to 10.3)	103349 (97485 to 114581)	8.6 (8.2 to 9.6)	8252 (5599 to 11578)	0.6 (0.4 to 0.9)	22256 (21125 to 25397)	1.4 (1.3 to 1.6)	185782 (176270 to 213363)	11.5 (10.9 to 13.1)	4450 (4264 to 4831)	0.3 (0.3 to 0.4)	118019 (111975 to 130786)	7.9 (7.5 to 8.8)	106471 (102387 to 117513)	7.2 (6.9 to 7.9)	11548 (7979 to 15943)	0.7 (0.5 to 1)	41511 (38332 to 47065)	2.2 (2 to 2.5)	350076 (322472 to 399115)	18.2 (16.8 to 20.8)	6801 (6381 to 7433)	0.4 (0.3 to 0.4)	172612 (159229 to 190844)	9 (8.3 to 10)	150937 (141067 to 166002)	7.9 (7.4 to 8.7)	21675 (14786 to 30053)	1.1 (0.8 to 1.6)
Colombia	Both	767 (696 to 850)	2.7 (2.4 to 2.9)	6334 (5704 to 7049)	21.4 (19.5 to 23.7)	179 (170 to 189)	0.8 (0.7 to 0.8)	4801 (4507 to 5129)	18.4 (17.4 to 19.7)	4409 (4166 to 4672)	17.1 (16.2 to 18.1)	392 (268 to 566)	1.4 (0.9 to 2)	1154 (1050 to 1279)	2.9 (2.7 to 3.2)	9647 (8722 to 10732)	24 (21.8 to 26.5)	246 (235 to 258)	0.7 (0.7 to 0.7)	6072 (5694 to 6483)	16.2 (15.2 to 17.2)	5486 (5225 to 5772)	14.7 (14 to 15.5)	586 (394 to 824)	1.5 (1 to 2.1)	1914 (1625 to 2286)	3.6 (3 to 4.3)	16181 (13683 to 19433)	30.2 (25.5 to 36.2)	357 (312 to 405)	0.7 (0.6 to 0.8)	8443 (7282 to 9782)	15.7 (13.5 to 18.2)	7469 (6512 to 8525)	13.9 (12.1 to 15.8)	975 (633 to 1456)	1.8 (1.2 to 2.7)
Comoros	Both	4 (3 to 6)	1.2 (0.9 to 1.6)	32 (24 to 44)	8.6 (6.5 to 11.8)	2 (1 to 2)	0.6 (0.5 to 0.8)	63 (49 to 83)	17.7 (13.9 to 23.3)	61 (48 to 81)	17.1 (13.4 to 22.5)	2 (1 to 3)	0.6 (0.4 to 0.9)	6 (5 to 8)	1.4 (1.1 to 1.7)	50 (38 to 65)	10.3 (8.1 to 13.3)	2 (2 to 3)	0.6 (0.5 to 0.7)	76 (61 to 95)	16.9 (13.7 to 21.1)	72 (59 to 91)	16.2 (13.1 to 20.2)	3 (2 to 5)	0.7 (0.5 to 1)	9 (7 to 11)	1.5 (1.2 to 1.9)	70 (54 to 91)	11.5 (9.1 to 14.9)	3 (2 to 4)	0.6 (0.5 to 0.7)	96 (77 to 121)	17 (13.7 to 21.4)	92 (74 to 116)	16.3 (13 to 20.5)	4 (3 to 7)	0.8 (0.5 to 1.1)
Congo	Both	16 (10 to 24)	1 (0.7 to 1.5)	110 (67 to 175)	6.4 (4.1 to 9.9)	7 (5 to 11)	0.6 (0.4 to 0.8)	235 (157 to 348)	14.7 (10.4 to 21.6)	226 (152 to 335)	14.2 (10 to 20.8)	9 (5 to 14)	0.5 (0.3 to 0.9)	21 (14 to 34)	0.9 (0.7 to 1.5)	155 (98 to 259)	6.4 (4.4 to 10.4)	8 (6 to 12)	0.5 (0.4 to 0.7)	256 (185 to 393)	12.1 (9.2 to 18.3)	245 (177 to 376)	11.6 (8.8 to 17.6)	11 (6 to 18)	0.5 (0.3 to 0.8)	33 (22 to 52)	1 (0.7 to 1.5)	254 (168 to 408)	7.2 (5.1 to 11.2)	11 (8 to 16)	0.5 (0.3 to 0.7)	344 (257 to 514)	11.4 (8.7 to 16.7)	327 (244 to 484)	10.9 (8.3 to 15.9)	17 (10 to 28)	0.5 (0.3 to 0.8)
Costa Rica	Both	98 (88 to 109)	3.2 (2.9 to 3.6)	839 (749 to 938)	27.2 (24.3 to 30.2)	15 (14 to 16)	0.6 (0.6 to 0.7)	437 (406 to 473)	16.2 (15 to 17.4)	388 (365 to 413)	14.5 (13.6 to 15.5)	50 (33 to 72)	1.6 (1.1 to 2.3)	115 (103 to 131)	2.9 (2.6 to 3.2)	992 (882 to 1128)	24.5 (21.9 to 27.7)	17 (16 to 19)	0.5 (0.5 to 0.5)	476 (439 to 525)	12.7 (11.7 to 14.1)	418 (389 to 457)	11.3 (10.5 to 12.3)	59 (40 to 84)	1.5 (1 to 2.1)	214 (184 to 246)	4.2 (3.6 to 4.8)	1837 (1572 to 2126)	36 (30.9 to 41.4)	29 (26 to 32)	0.6 (0.5 to 0.7)	769 (684 to 869)	15.4 (13.7 to 17.4)	659 (594 to 734)	13.2 (11.9 to 14.7)	110 (74 to 155)	2.2 (1.4 to 3)
Cote d'Ivoire	Both	56 (43 to 68)	0.6 (0.5 to 0.7)	419 (317 to 518)	4.4 (3.5 to 5.3)	21 (18 to 25)	0.4 (0.3 to 0.4)	801 (626 to 960)	9.5 (7.9 to 11.1)	772 (604 to 922)	9.1 (7.7 to 10.7)	29 (19 to 44)	0.3 (0.2 to 0.5)	79 (61 to 99)	0.7 (0.6 to 0.8)	603 (463 to 763)	4.8 (3.8 to 5.9)	28 (23 to 34)	0.4 (0.3 to 0.4)	1020 (812 to 1242)	9.3 (7.6 to 11.3)	978 (776 to 1198)	8.9 (7.3 to 10.9)	41 (26 to 63)	0.4 (0.2 to 0.5)	107 (79 to 145)	0.7 (0.5 to 0.9)	849 (619 to 1164)	5 (3.8 to 6.6)	35 (28 to 44)	0.3 (0.3 to 0.4)	1246 (964 to 1616)	8.6 (6.7 to 10.9)	1191 (923 to 1544)	8.3 (6.4 to 10.4)	55 (33 to 90)	0.4 (0.2 to 0.5)
Croatia	Both	232 (207 to 256)	3.5 (3.2 to 3.9)	1906 (1698 to 2111)	29.3 (26.2 to 32.3)	39 (36 to 42)	0.6 (0.5 to 0.6)	988 (909 to 1067)	14.6 (13.5 to 15.8)	867 (804 to 929)	12.7 (11.8 to 13.6)	121 (83 to 169)	1.8 (1.3 to 2.6)	279 (249 to 308)	4.2 (3.8 to 4.7)	2317 (2073 to 2570)	35.9 (32.1 to 39.9)	42 (39 to 45)	0.5 (0.5 to 0.6)	988 (908 to 1070)	13.8 (12.7 to 15)	842 (787 to 898)	11.6 (10.9 to 12.3)	145 (99 to 203)	2.2 (1.5 to 3.2)	260 (225 to 294)	3.7 (3.2 to 4.1)	2175 (1880 to 2473)	31.4 (27.3 to 35.6)	37 (34 to 41)	0.4 (0.4 to 0.5)	832 (744 to 930)	10.7 (9.6 to 12)	697 (635 to 765)	8.8 (8 to 9.6)	135 (93 to 189)	1.9 (1.3 to 2.7)
Cuba	Both	277 (249 to 309)	2.3 (2 to 2.5)	2324 (2080 to 2616)	18.8 (16.9 to 21.2)	51 (47 to 54)	0.4 (0.4 to 0.5)	1333 (1238 to 1449)	11 (10.2 to 11.9)	1190 (1114 to 1274)	9.8 (9.2 to 10.5)	143 (97 to 201)	1.2 (0.8 to 1.6)	424 (385 to 475)	2.9 (2.6 to 3.2)	3582 (3230 to 4034)	24.3 (22 to 27.3)	70 (66 to 74)	0.5 (0.4 to 0.5)	1767 (1644 to 1914)	12 (11.1 to 13)	1548 (1451 to 1647)	10.5 (9.8 to 11.2)	220 (150 to 306)	1.5 (1 to 2.1)	630 (537 to 739)	3.9 (3.3 to 4.5)	5317 (4499 to 6274)	33 (28 to 38.8)	98 (86 to 110)	0.5 (0.5 to 0.6)	2405 (2090 to 2742)	13.8 (12 to 15.7)	2078 (1825 to 2354)	11.8 (10.3 to 13.4)	327 (219 to 468)	2 (1.4 to 2.8)
Cyprus	Both	34 (23 to 40)	3.5 (2.4 to 4.1)	279 (189 to 333)	28.8 (19.3 to 34.4)	7 (5 to 8)	0.7 (0.5 to 0.8)	165 (126 to 188)	16.8 (12.7 to 19.1)	148 (114 to 168)	15 (11.5 to 17)	17 (10 to 25)	1.8 (1.1 to 2.6)	56 (49 to 65)	4.4 (3.8 to 5)	479 (414 to 552)	37.3 (32.3 to 43)	7 (6 to 8)	0.5 (0.5 to 0.6)	175 (155 to 195)	13.5 (11.9 to 15)	146 (131 to 161)	11.2 (10.1 to 12.3)	29 (20 to 41)	2.3 (1.5 to 3.2)	64 (54 to 78)	3.7 (3.1 to 4.6)	545 (457 to 668)	32 (26.6 to 39.8)	8 (7 to 9)	0.4 (0.4 to 0.5)	192 (163 to 226)	10.7 (9.1 to 12.6)	159 (137 to 184)	8.8 (7.6 to 10.1)	33 (22 to 48)	1.9 (1.3 to 2.8)
Czech Republic	Both	631 (575 to 692)	4.7 (4.3 to 5.2)	5228 (4742 to 5767)	39.5 (35.8 to 43.6)	95 (90 to 100)	0.7 (0.6 to 0.7)	2318 (2150 to 2486)	16.4 (15.2 to 17.6)	1989 (1889 to 2095)	13.9 (13.2 to 14.6)	329 (229 to 459)	2.5 (1.7 to 3.4)	706 (642 to 780)	4.7 (4.3 to 5.2)	5962 (5406 to 6614)	40.1 (36.3 to 44.6)	87 (82 to 92)	0.5 (0.5 to 0.5)	2117 (1956 to 2307)	13.2 (12.1 to 14.4)	1751 (1661 to 1854)	10.7 (10.2 to 11.3)	366 (251 to 509)	2.4 (1.7 to 3.4)	670 (591 to 766)	4.1 (3.6 to 4.7)	5658 (4972 to 6511)	35 (30.8 to 40.5)	82 (74 to 90)	0.4 (0.4 to 0.4)	1869 (1657 to 2116)	10.2 (9 to 11.5)	1523 (1381 to 1690)	8.1 (7.3 to 9)	346 (238 to 483)	2.1 (1.4 to 3)
Democratic Republic of the Congo	Both	149 (110 to 202)	0.6 (0.5 to 0.8)	1077 (787 to 1483)	4.3 (3.2 to 5.8)	74 (56 to 95)	0.4 (0.3 to 0.5)	2235 (1704 to 2906)	9.6 (7.3 to 12.4)	2156 (1647 to 2808)	9.3 (7 to 11.9)	79 (50 to 119)	0.3 (0.2 to 0.5)	183 (132 to 262)	0.6 (0.4 to 0.8)	1341 (957 to 1932)	4.1 (2.9 to 5.8)	86 (61 to 116)	0.4 (0.3 to 0.5)	2590 (1870 to 3520)	8.7 (6.2 to 11.8)	2493 (1799 to 3371)	8.4 (6 to 11.3)	97 (59 to 149)	0.3 (0.2 to 0.5)	284 (206 to 413)	0.7 (0.5 to 1)	2144 (1547 to 3144)	4.7 (3.4 to 6.9)	118 (85 to 162)	0.4 (0.3 to 0.5)	3576 (2634 to 4895)	8.8 (6.3 to 12.2)	3428 (2528 to 4664)	8.5 (6.1 to 11.6)	148 (86 to 225)	0.4 (0.2 to 0.5)
Denmark	Both	229 (208 to 256)	3.3 (3 to 3.7)	1917 (1727 to 2147)	28 (25.2 to 31.2)	34 (32 to 36)	0.4 (0.4 to 0.4)	789 (727 to 856)	10.4 (9.5 to 11.3)	669 (629 to 711)	8.6 (8.1 to 9.2)	120 (82 to 167)	1.7 (1.2 to 2.4)	292 (264 to 321)	3.9 (3.5 to 4.3)	2477 (2229 to 2739)	33.3 (29.6 to 36.9)	36 (34 to 38)	0.4 (0.4 to 0.4)	850 (785 to 924)	10.2 (9.3 to 11.2)	697 (657 to 741)	8.2 (7.8 to 8.7)	153 (103 to 215)	2 (1.3 to 2.8)	319 (279 to 364)	3.8 (3.3 to 4.4)	2709 (2362 to 3116)	33.4 (28.9 to 38.5)	39 (35 to 43)	0.3 (0.3 to 0.4)	874 (774 to 979)	9.2 (8.1 to 10.4)	708 (632 to 782)	7.2 (6.4 to 7.9)	166 (112 to 235)	2 (1.3 to 2.9)
Djibouti	Both	4 (3 to 6)	1.1 (0.8 to 1.6)	31 (21 to 44)	8.2 (5.6 to 11.6)	1 (1 to 2)	0.6 (0.4 to 0.8)	59 (42 to 82)	17 (12 to 23.4)	57 (40 to 79)	16.4 (11.6 to 22.7)	2 (1 to 3)	0.6 (0.4 to 1)	7 (5 to 11)	1.3 (0.8 to 1.9)	56 (36 to 84)	9.3 (6.1 to 13.9)	2 (2 to 3)	0.6 (0.4 to 0.9)	92 (62 to 134)	17.1 (11.6 to 24.8)	88 (60 to 129)	16.5 (11.3 to 23.9)	4 (2 to 6)	0.7 (0.4 to 1)	13 (9 to 20)	1.5 (1 to 2.2)	108 (71 to 161)	11.6 (7.8 to 17)	4 (3 to 5)	0.6 (0.4 to 0.9)	140 (95 to 203)	17.6 (12 to 25.3)	133 (90 to 194)	16.8 (11.4 to 24)	7 (4 to 11)	0.8 (0.5 to 1.3)
Dominica	Both	1 (1 to 1)	1.7 (1.6 to 1.9)	9 (8 to 10)	13.9 (12.5 to 15.6)	0 (0 to 0)	0.5 (0.4 to 0.5)	8 (7 to 9)	11.5 (10.7 to 12.5)	7 (7 to 8)	10.7 (9.9 to 11.5)	1 (0 to 1)	0.9 (0.6 to 1.2)	2 (1 to 2)	2.1 (1.9 to 2.3)	13 (11 to 14)	17.2 (15.3 to 19)	0 (0 to 0)	0.5 (0.4 to 0.5)	9 (8 to 10)	12.2 (11.1 to 13.2)	8 (8 to 9)	11.1 (10.3 to 11.9)	1 (1 to 1)	1.1 (0.7 to 1.5)	2 (2 to 2)	2.7 (2.4 to 3)	18 (16 to 20)	22.3 (19.4 to 25.2)	1 (0 to 1)	0.6 (0.5 to 0.6)	13 (12 to 14)	14.9 (13.4 to 16.4)	12 (11 to 13)	13.5 (12.2 to 14.8)	1 (1 to 2)	1.4 (0.9 to 2)
Dominican Republic	Both	73 (62 to 94)	1.2 (1 to 1.5)	598 (504 to 777)	9.7 (8.2 to 12.3)	20 (18 to 23)	0.4 (0.3 to 0.5)	568 (499 to 674)	10.1 (8.9 to 11.9)	531 (469 to 627)	9.5 (8.4 to 11.2)	37 (24 to 56)	0.6 (0.4 to 0.9)	120 (101 to 153)	1.5 (1.2 to 1.9)	1001 (833 to 1283)	12.1 (10.2 to 15.6)	25 (22 to 29)	0.4 (0.3 to 0.4)	692 (606 to 830)	9.1 (8 to 10.9)	630 (555 to 757)	8.3 (7.3 to 10)	62 (40 to 91)	0.8 (0.5 to 1.1)	226 (176 to 286)	2.2 (1.7 to 2.8)	1903 (1466 to 2409)	18.7 (14.4 to 23.6)	41 (33 to 48)	0.4 (0.4 to 0.5)	1133 (917 to 1370)	11.7 (9.4 to 14.2)	1016 (823 to 1225)	10.5 (8.5 to 12.7)	117 (74 to 172)	1.2 (0.7 to 1.7)
Ecuador	Both	193 (174 to 213)	2.2 (2 to 2.5)	1570 (1405 to 1748)	17.8 (16 to 19.6)	57 (53 to 60)	0.8 (0.8 to 0.9)	1513 (1412 to 1638)	18.8 (17.6 to 20.2)	1415 (1329 to 1521)	17.7 (16.6 to 18.9)	98 (66 to 140)	1.1 (0.8 to 1.6)	543 (487 to 607)	4.6 (4.2 to 5.1)	4472 (4001 to 5028)	37.3 (33.3 to 41.8)	132 (122 to 143)	1.3 (1.2 to 1.4)	3302 (3043 to 3581)	29.4 (27.1 to 31.8)	3026 (2803 to 3259)	27 (25 to 29.1)	276 (185 to 393)	2.3 (1.6 to 3.3)	822 (695 to 969)	5.3 (4.5 to 6.2)	6806 (5724 to 8090)	43.4 (36.6 to 51.6)	183 (161 to 206)	1.3 (1.1 to 1.4)	4273 (3735 to 4852)	28.4 (24.8 to 32.1)	3854 (3405 to 4369)	25.7 (22.6 to 29)	419 (278 to 609)	2.7 (1.8 to 3.9)
Egypt	Both	544 (441 to 836)	1.1 (0.9 to 1.8)	4544 (3667 to 6931)	9 (7.3 to 14.2)	109 (91 to 172)	0.3 (0.3 to 0.5)	3985 (3367 to 5877)	8.9 (7.5 to 13.9)	3709 (3131 to 5474)	8.4 (7 to 13)	277 (173 to 446)	0.6 (0.4 to 1)	1037 (821 to 1542)	1.6 (1.3 to 2.5)	8870 (6992 to 13188)	13.3 (10.5 to 20.4)	149 (121 to 227)	0.3 (0.3 to 0.5)	5631 (4618 to 8086)	9.7 (7.9 to 14.6)	5103 (4208 to 7331)	8.8 (7.2 to 13.3)	529 (328 to 839)	0.8 (0.5 to 1.3)	1698 (1239 to 2548)	2 (1.5 to 3.1)	14680 (10677 to 21924)	17.1 (12.5 to 26.2)	194 (148 to 310)	0.3 (0.2 to 0.6)	7265 (5570 to 10969)	9.6 (7.3 to 15.4)	6397 (4941 to 9724)	8.6 (6.6 to 13.6)	868 (506 to 1406)	1 (0.6 to 1.7)
El Salvador	Both	82 (70 to 94)	2.1 (1.8 to 2.4)	660 (564 to 766)	16.5 (14 to 19)	24 (22 to 27)	0.7 (0.6 to 0.7)	622 (561 to 691)	16.4 (14.7 to 18.2)	581 (528 to 641)	15.3 (13.9 to 17)	42 (28 to 58)	1.1 (0.7 to 1.5)	111 (94 to 153)	2.3 (2 to 3.2)	911 (769 to 1259)	18.9 (16 to 26)	25 (22 to 35)	0.5 (0.5 to 0.8)	622 (543 to 856)	13.3 (11.6 to 18.2)	565 (497 to 778)	12.1 (10.6 to 16.6)	57 (37 to 84)	1.2 (0.8 to 1.7)	158 (118 to 222)	2.8 (2.1 to 3.9)	1320 (976 to 1855)	23.1 (17.1 to 32.3)	30 (24 to 44)	0.5 (0.4 to 0.8)	754 (592 to 1053)	13.3 (10.4 to 18.6)	672 (528 to 947)	11.9 (9.3 to 16.7)	81 (50 to 134)	1.4 (0.9 to 2.3)
Equatorial Guinea	Both	2 (1 to 3)	0.8 (0.5 to 1.2)	16 (10 to 24)	5.4 (3.5 to 8)	1 (1 to 2)	0.5 (0.4 to 0.7)	35 (23 to 51)	12.6 (8.7 to 18)	33 (22 to 49)	12.2 (8.3 to 17.4)	1 (1 to 2)	0.4 (0.3 to 0.7)	4 (3 to 7)	1.1 (0.6 to 1.7)	35 (20 to 60)	7.8 (4.6 to 13)	1 (1 to 2)	0.4 (0.3 to 0.7)	41 (25 to 64)	10.6 (6.6 to 16.5)	39 (24 to 61)	10.1 (6.3 to 15.6)	2 (1 to 4)	0.6 (0.3 to 0.9)	9 (5 to 15)	1.3 (0.8 to 2.2)	74 (43 to 126)	10.2 (6 to 17)	2 (1 to 3)	0.4 (0.3 to 0.7)	61 (37 to 97)	10.3 (6.4 to 16.4)	56 (34 to 90)	9.6 (5.9 to 15.2)	5 (2 to 8)	0.7 (0.4 to 1.2)
Eritrea	Both	28 (21 to 36)	1.6 (1.2 to 2)	206 (154 to 270)	10.7 (8.2 to 14)	12 (9 to 15)	0.9 (0.7 to 1.1)	496 (384 to 618)	27.1 (21.4 to 33.6)	482 (375 to 602)	26.2 (20.7 to 32.5)	14 (9 to 21)	0.8 (0.5 to 1.2)	48 (35 to 64)	1.8 (1.3 to 2.3)	363 (264 to 487)	12.4 (9.2 to 16.4)	18 (13 to 24)	0.9 (0.7 to 1.2)	756 (552 to 991)	27.7 (20.3 to 35.7)	732 (533 to 959)	26.8 (19.6 to 34.6)	25 (15 to 39)	0.9 (0.6 to 1.4)	66 (47 to 89)	1.8 (1.3 to 2.3)	516 (365 to 702)	12.9 (9.4 to 17.1)	23 (17 to 29)	0.9 (0.6 to 1.1)	898 (653 to 1180)	24.9 (18.5 to 31.9)	864 (631 to 1132)	23.9 (17.8 to 30.6)	34 (20 to 54)	0.9 (0.6 to 1.4)
Estonia	Both	71 (64 to 78)	3.9 (3.5 to 4.3)	580 (522 to 641)	32.4 (29.2 to 35.8)	13 (12 to 14)	0.6 (0.6 to 0.7)	318 (292 to 344)	16.2 (14.9 to 17.5)	280 (261 to 300)	14.2 (13.2 to 15.1)	37 (25 to 52)	2 (1.4 to 2.8)	103 (92 to 114)	5.4 (4.8 to 6)	847 (752 to 940)	45.4 (40.3 to 50.4)	16 (15 to 17)	0.7 (0.6 to 0.7)	361 (327 to 393)	16.8 (15.2 to 18.4)	307 (281 to 332)	14 (12.9 to 15)	54 (37 to 74)	2.8 (1.9 to 3.9)	107 (88 to 131)	5.4 (4.4 to 6.6)	896 (728 to 1095)	46.3 (37.3 to 56.6)	15 (12 to 18)	0.5 (0.4 to 0.6)	310 (257 to 368)	13.3 (11 to 16)	254 (214 to 301)	10.6 (8.9 to 12.4)	56 (36 to 80)	2.8 (1.8 to 4.1)
Ethiopia	Both	1308 (832 to 1786)	3.6 (2.4 to 4.9)	9486 (5979 to 12963)	24.6 (16.3 to 33.2)	584 (408 to 783)	2.1 (1.5 to 2.8)	23181 (15657 to 31444)	63 (44.1 to 84.7)	22510 (15196 to 30574)	61.1 (42.6 to 82.1)	671 (362 to 1042)	1.9 (1.1 to 2.9)	1451 (1121 to 1763)	3.2 (2.5 to 3.8)	11096 (8532 to 13539)	22.9 (17.7 to 27.5)	558 (432 to 661)	1.6 (1.3 to 1.9)	21512 (16540 to 25802)	47.5 (36.9 to 56.3)	20773 (15948 to 24882)	45.9 (35.6 to 54.5)	739 (482 to 1060)	1.6 (1.1 to 2.3)	2128 (1660 to 2662)	3.3 (2.6 to 4)	17085 (13265 to 21612)	25.3 (20.1 to 31.2)	660 (527 to 797)	1.4 (1.2 to 1.7)	24538 (19316 to 29920)	40.7 (32.3 to 49.4)	23465 (18503 to 28613)	39 (31.1 to 47.1)	1072 (688 to 1621)	1.7 (1.1 to 2.5)
Federated States of Micronesia	Both	1 (1 to 1)	1.7 (1.3 to 2.1)	8 (6 to 10)	11.8 (9.1 to 15.2)	0 (0 to 1)	0.9 (0.7 to 1)	12 (10 to 15)	20 (16.3 to 24.4)	11 (9 to 14)	19.1 (15.6 to 23.3)	1 (0 to 1)	0.9 (0.6 to 1.3)	1 (1 to 2)	2 (1.5 to 2.6)	11 (8 to 15)	14.7 (10.8 to 19.7)	0 (0 to 1)	0.9 (0.7 to 1)	13 (10 to 17)	20 (16 to 25.1)	13 (10 to 16)	19 (15.2 to 23.8)	1 (0 to 1)	1 (0.7 to 1.5)	2 (1 to 2)	2.1 (1.5 to 2.9)	14 (9 to 19)	15.7 (10.5 to 21.9)	1 (0 to 1)	0.8 (0.7 to 1)	15 (11 to 20)	19.3 (15.1 to 24.4)	14 (11 to 18)	18.1 (14.3 to 23)	1 (1 to 1)	1.1 (0.7 to 1.7)
Fiji	Both	21 (14 to 24)	3.7 (2.5 to 4.2)	164 (111 to 192)	27.1 (18.5 to 31.5)	6 (4 to 6)	1.4 (1 to 1.6)	180 (131 to 205)	34.4 (25.3 to 39)	169 (124 to 192)	32.5 (23.9 to 36.8)	11 (6 to 15)	1.9 (1.2 to 2.7)	26 (18 to 31)	3.6 (2.5 to 4.2)	210 (139 to 245)	27.6 (18.6 to 32)	7 (5 to 7)	1.2 (1 to 1.4)	204 (149 to 229)	30.5 (22.4 to 34.1)	190 (141 to 213)	28.6 (21.3 to 31.9)	14 (8 to 20)	1.9 (1.1 to 2.7)	34 (20 to 44)	4 (2.4 to 5.1)	274 (154 to 355)	31 (17.7 to 39.9)	8 (5 to 10)	1.3 (0.8 to 1.6)	239 (153 to 297)	29.9 (19.2 to 36.5)	221 (143 to 273)	27.8 (18 to 34.1)	18 (9 to 27)	2.1 (1.1 to 3.1)
Finland	Both	240 (218 to 263)	3.3 (3 to 3.6)	1954 (1772 to 2143)	27.2 (24.7 to 29.8)	45 (42 to 47)	0.5 (0.5 to 0.6)	965 (897 to 1039)	12.7 (11.8 to 13.7)	840 (793 to 892)	11 (10.4 to 11.7)	125 (86 to 170)	1.7 (1.2 to 2.4)	329 (298 to 366)	4 (3.7 to 4.5)	2740 (2478 to 3058)	34.4 (31.1 to 38.3)	51 (48 to 54)	0.5 (0.5 to 0.5)	1103 (1021 to 1193)	12.6 (11.6 to 13.7)	932 (876 to 991)	10.5 (9.9 to 11.1)	171 (115 to 232)	2.1 (1.4 to 2.9)	395 (344 to 449)	4.2 (3.7 to 4.9)	3285 (2851 to 3761)	36.3 (31.5 to 41.7)	58 (52 to 64)	0.5 (0.4 to 0.5)	1187 (1057 to 1330)	11.6 (10.3 to 13)	982 (883 to 1081)	9.4 (8.5 to 10.4)	205 (139 to 285)	2.2 (1.5 to 3.1)
France	Both	3195 (2934 to 3481)	4.2 (3.8 to 4.6)	26775 (24538 to 29339)	35.8 (32.8 to 39.4)	534 (514 to 557)	0.6 (0.5 to 0.6)	11747 (11051 to 12636)	14.2 (13.3 to 15.3)	10088 (9691 to 10486)	12.1 (11.6 to 12.5)	1659 (1129 to 2335)	2.2 (1.5 to 3.1)	5031 (4501 to 5643)	5.8 (5.2 to 6.5)	42912 (38224 to 48219)	50.6 (45 to 57)	655 (630 to 683)	0.6 (0.6 to 0.6)	15865 (14683 to 17277)	16.8 (15.4 to 18.4)	13225 (12640 to 13926)	13.7 (13.1 to 14.5)	2639 (1757 to 3734)	3.1 (2 to 4.3)	3748 (3323 to 4260)	3.9 (3.4 to 4.4)	31671 (28000 to 36044)	33.7 (29.5 to 38.8)	534 (490 to 586)	0.4 (0.3 to 0.4)	11096 (9832 to 12551)	10.1 (8.9 to 11.6)	9147 (8371 to 10057)	8.1 (7.4 to 9)	1950 (1306 to 2783)	2 (1.3 to 2.9)
Gabon	Both	6 (5 to 9)	0.9 (0.7 to 1.3)	46 (34 to 69)	6.1 (4.5 to 9)	3 (2 to 4)	0.5 (0.4 to 0.7)	86 (66 to 122)	11.9 (9.3 to 16.8)	83 (64 to 117)	11.5 (8.9 to 16.2)	3 (2 to 5)	0.5 (0.3 to 0.7)	8 (6 to 13)	0.9 (0.7 to 1.4)	61 (43 to 97)	6.3 (4.6 to 10)	3 (3 to 5)	0.5 (0.4 to 0.7)	99 (77 to 146)	11.1 (8.7 to 16.5)	95 (74 to 140)	10.7 (8.4 to 15.8)	4 (3 to 7)	0.5 (0.3 to 0.8)	12 (9 to 18)	0.9 (0.7 to 1.4)	92 (67 to 143)	7 (5.3 to 10.8)	4 (3 to 6)	0.4 (0.3 to 0.6)	115 (90 to 164)	9.7 (7.7 to 13.9)	109 (86 to 154)	9.2 (7.3 to 13)	6 (4 to 10)	0.5 (0.3 to 0.8)
Georgia	Both	77 (68 to 87)	1.3 (1.2 to 1.5)	640 (562 to 725)	11.2 (9.8 to 12.7)	16 (15 to 17)	0.3 (0.2 to 0.3)	424 (384 to 466)	7 (6.4 to 7.7)	384 (351 to 419)	6.4 (5.8 to 6.9)	40 (26 to 58)	0.7 (0.4 to 1)	72 (65 to 80)	1.4 (1.3 to 1.6)	592 (529 to 663)	11.7 (10.4 to 13.1)	16 (15 to 17)	0.3 (0.2 to 0.3)	392 (361 to 429)	7 (6.5 to 7.7)	354 (329 to 383)	6.3 (5.9 to 6.8)	37 (25 to 53)	0.7 (0.5 to 1)	168 (147 to 191)	3.4 (3 to 3.9)	1390 (1200 to 1581)	28.7 (24.7 to 32.8)	31 (28 to 34)	0.5 (0.5 to 0.6)	785 (698 to 870)	14.6 (13 to 16.2)	698 (626 to 768)	12.8 (11.5 to 14.1)	87 (58 to 120)	1.8 (1.1 to 2.5)
Germany	Both	5029 (4675 to 5376)	4.4 (4 to 4.7)	41157 (38005 to 44228)	36.5 (33.6 to 39.5)	996 (960 to 1031)	0.7 (0.7 to 0.7)	21647 (20430 to 22926)	16.9 (15.9 to 18)	19048 (18384 to 19724)	14.6 (14.1 to 15.2)	2599 (1788 to 3624)	2.2 (1.5 to 3.2)	5577 (5221 to 5963)	4.6 (4.3 to 5)	47166 (43984 to 50540)	39.9 (36.7 to 43.1)	803 (778 to 829)	0.5 (0.5 to 0.5)	18108 (16975 to 19323)	12.9 (12 to 13.9)	15219 (14731 to 15734)	10.6 (10.2 to 10.9)	2889 (1982 to 4000)	2.4 (1.6 to 3.3)	6796 (5855 to 7837)	5.2 (4.5 to 6)	57138 (48967 to 66160)	45.1 (38.6 to 52.3)	953 (850 to 1059)	0.5 (0.4 to 0.6)	20539 (18037 to 23351)	13.3 (11.7 to 15.2)	17005 (15106 to 18997)	10.7 (9.5 to 11.9)	3534 (2405 to 4912)	2.7 (1.8 to 3.8)
Ghana	Both	26 (22 to 32)	0.3 (0.2 to 0.3)	188 (156 to 224)	1.8 (1.5 to 2.2)	15 (12 to 18)	0.2 (0.2 to 0.2)	417 (347 to 505)	4.4 (3.7 to 5.3)	403 (335 to 487)	4.2 (3.5 to 5.1)	14 (10 to 20)	0.2 (0.1 to 0.2)	35 (30 to 41)	0.3 (0.2 to 0.3)	250 (212 to 292)	1.8 (1.5 to 2.1)	19 (15 to 22)	0.2 (0.2 to 0.2)	485 (410 to 564)	3.9 (3.3 to 4.6)	465 (392 to 542)	3.8 (3.1 to 4.4)	20 (13 to 28)	0.2 (0.1 to 0.2)	60 (50 to 71)	0.3 (0.3 to 0.4)	442 (370 to 523)	2.3 (1.9 to 2.7)	27 (22 to 33)	0.2 (0.2 to 0.2)	718 (602 to 848)	4.2 (3.5 to 5.1)	685 (571 to 810)	4.1 (3.3 to 4.8)	33 (22 to 47)	0.2 (0.1 to 0.3)
Greece	Both	420 (376 to 462)	2.8 (2.5 to 3.1)	3459 (3071 to 3827)	23.5 (20.8 to 26)	80 (74 to 85)	0.5 (0.4 to 0.5)	1655 (1527 to 1786)	10.2 (9.4 to 11)	1437 (1348 to 1529)	8.7 (8.2 to 9.3)	218 (148 to 304)	1.5 (1 to 2)	567 (511 to 627)	3.5 (3.1 to 3.9)	4710 (4240 to 5246)	29.5 (26.4 to 33)	91 (86 to 98)	0.4 (0.4 to 0.5)	1873 (1717 to 2035)	10.1 (9.3 to 11.1)	1577 (1484 to 1678)	8.3 (7.8 to 8.8)	296 (202 to 412)	1.8 (1.2 to 2.5)	568 (497 to 640)	3.4 (2.9 to 3.8)	4728 (4108 to 5366)	29.1 (25.4 to 33.1)	93 (83 to 102)	0.4 (0.3 to 0.4)	1798 (1607 to 2009)	9.1 (8.1 to 10.3)	1502 (1360 to 1640)	7.4 (6.7 to 8.1)	296 (198 to 415)	1.8 (1.2 to 2.5)
Greenland	Both	1 (1 to 1)	1.4 (1.2 to 1.6)	6 (5 to 7)	10.7 (9.2 to 12.4)	0 (0 to 0)	0.5 (0.3 to 0.6)	5 (4 to 5)	10.5 (8.1 to 11.8)	4 (3 to 5)	9.7 (7.5 to 10.9)	0 (0 to 1)	0.8 (0.5 to 1.1)	1 (1 to 1)	1.7 (1.3 to 1.9)	8 (7 to 9)	12.6 (10.1 to 14.3)	0 (0 to 0)	0.6 (0.3 to 0.6)	6 (5 to 7)	11.1 (7.9 to 12.6)	6 (4 to 6)	10.3 (7.3 to 11.6)	1 (0 to 1)	0.9 (0.6 to 1.2)	1 (1 to 2)	2 (1.3 to 2.5)	12 (7 to 14)	16 (10.4 to 19.6)	0 (0 to 0)	0.6 (0.3 to 0.7)	8 (5 to 10)	11.5 (6.8 to 14)	7 (4 to 9)	10.4 (6.1 to 12.5)	1 (0 to 1)	1.1 (0.6 to 1.6)
Grenada	Both	2 (2 to 3)	3.1 (2.8 to 3.5)	20 (18 to 22)	25 (22.3 to 27.9)	1 (1 to 1)	0.9 (0.9 to 1)	18 (17 to 20)	23.9 (22 to 26)	17 (16 to 18)	22.3 (20.6 to 24)	1 (1 to 2)	1.6 (1.1 to 2.3)	4 (4 to 4)	3.7 (3.3 to 4.1)	33 (29 to 36)	29.7 (26.6 to 33)	1 (1 to 1)	1 (0.9 to 1)	27 (25 to 30)	25 (23 to 27.1)	25 (23 to 27)	23.1 (21.3 to 24.9)	2 (1 to 3)	1.9 (1.3 to 2.7)	4 (4 to 5)	3.2 (2.9 to 3.7)	33 (29 to 37)	26.1 (23 to 29.8)	1 (1 to 1)	0.8 (0.7 to 0.9)	28 (26 to 31)	20.5 (18.5 to 22.6)	26 (24 to 29)	18.8 (17.1 to 20.8)	2 (1 to 3)	1.7 (1.1 to 2.3)
Guam	Both	3 (3 to 4)	2.5 (2.2 to 2.9)	27 (23 to 32)	20.6 (18 to 24.1)	0 (0 to 0)	0.5 (0.4 to 0.5)	13 (11 to 14)	11 (10 to 12.5)	11 (10 to 12)	9.7 (8.8 to 10.8)	2 (1 to 2)	1.3 (0.9 to 1.9)	7 (5 to 8)	4.2 (3.3 to 4.9)	59 (46 to 69)	35.2 (27.4 to 40.8)	1 (1 to 1)	0.7 (0.5 to 0.8)	26 (21 to 29)	17 (13.6 to 19.2)	22 (18 to 25)	14.8 (12 to 16.5)	4 (2 to 5)	2.2 (1.4 to 3.1)	7 (6 to 8)	3.6 (3.1 to 4.2)	55 (46 to 64)	29.7 (25.1 to 34.8)	1 (1 to 1)	0.6 (0.5 to 0.7)	28 (24 to 32)	15.5 (13.5 to 17.5)	25 (22 to 28)	13.7 (12 to 15.3)	3 (2 to 5)	1.9 (1.2 to 2.6)
Guatemala	Both	121 (108 to 135)	2.1 (1.9 to 2.3)	957 (845 to 1073)	15.7 (14.1 to 17.6)	41 (38 to 44)	0.9 (0.8 to 0.9)	1195 (1110 to 1288)	21.2 (19.7 to 22.8)	1133 (1057 to 1216)	20.1 (18.8 to 21.6)	62 (40 to 86)	1.1 (0.7 to 1.5)	136 (122 to 152)	1.6 (1.4 to 1.7)	1113 (995 to 1248)	12.6 (11.2 to 14)	35 (33 to 38)	0.5 (0.5 to 0.5)	1001 (932 to 1076)	12.1 (11.2 to 13)	932 (872 to 1001)	11.3 (10.6 to 12.1)	69 (47 to 98)	0.8 (0.6 to 1.1)	243 (204 to 285)	2 (1.6 to 2.3)	2002 (1678 to 2368)	15.8 (13.3 to 18.6)	58 (50 to 65)	0.5 (0.5 to 0.6)	1582 (1375 to 1807)	13.5 (11.7 to 15.4)	1459 (1269 to 1656)	12.5 (10.8 to 14.2)	124 (81 to 178)	1 (0.7 to 1.4)
Guinea	Both	34 (29 to 39)	0.7 (0.6 to 0.8)	243 (207 to 283)	4.8 (4.1 to 5.5)	18 (15 to 21)	0.4 (0.4 to 0.5)	550 (474 to 632)	11 (9.5 to 12.7)	532 (460 to 610)	10.6 (9.2 to 12.3)	18 (12 to 24)	0.4 (0.2 to 0.5)	44 (36 to 52)	0.7 (0.6 to 0.9)	319 (264 to 384)	5.3 (4.4 to 6.4)	21 (18 to 25)	0.4 (0.3 to 0.5)	639 (538 to 756)	11 (9.2 to 13.3)	616 (519 to 727)	10.6 (8.9 to 12.8)	23 (16 to 33)	0.4 (0.3 to 0.6)	58 (48 to 71)	0.8 (0.7 to 1)	437 (355 to 542)	5.8 (4.8 to 7.2)	24 (20 to 30)	0.4 (0.4 to 0.5)	785 (654 to 949)	11.2 (9.4 to 14.1)	755 (629 to 916)	10.8 (9 to 13.5)	30 (19 to 44)	0.4 (0.3 to 0.6)
Guinea-Bissau	Both	4 (3 to 5)	0.7 (0.5 to 0.9)	30 (21 to 38)	4.7 (3.4 to 6)	2 (2 to 3)	0.4 (0.3 to 0.5)	67 (48 to 84)	11.6 (8.4 to 14.5)	65 (46 to 82)	11.2 (8.1 to 14)	2 (1 to 3)	0.4 (0.2 to 0.6)	4 (3 to 6)	0.6 (0.5 to 0.8)	32 (22 to 43)	4.3 (3 to 5.7)	2 (2 to 3)	0.4 (0.3 to 0.5)	69 (48 to 90)	10.1 (7.2 to 13.2)	66 (46 to 87)	9.8 (6.9 to 12.7)	2 (1 to 4)	0.4 (0.2 to 0.5)	6 (4 to 8)	0.6 (0.5 to 0.9)	45 (30 to 62)	4.5 (3.1 to 6)	3 (2 to 3)	0.4 (0.3 to 0.5)	82 (56 to 109)	9.2 (6.6 to 12.2)	79 (54 to 105)	8.9 (6.3 to 11.7)	3 (2 to 5)	0.3 (0.2 to 0.5)
Guyana	Both	8 (7 to 8)	1.4 (1.2 to 1.5)	60 (54 to 67)	10.5 (9.4 to 11.5)	2 (2 to 2)	0.5 (0.5 to 0.5)	68 (63 to 73)	13.6 (12.5 to 14.7)	64 (59 to 69)	12.8 (12 to 13.8)	4 (3 to 6)	0.7 (0.5 to 1)	10 (9 to 11)	1.5 (1.4 to 1.7)	77 (69 to 87)	11.9 (10.7 to 13.3)	3 (2 to 3)	0.5 (0.5 to 0.6)	84 (77 to 90)	14.4 (13.2 to 15.4)	79 (73 to 85)	13.6 (12.6 to 14.5)	5 (3 to 7)	0.8 (0.5 to 1.1)	14 (12 to 17)	2 (1.7 to 2.3)	114 (97 to 134)	15.9 (13.6 to 18.7)	4 (3 to 4)	0.6 (0.5 to 0.6)	106 (93 to 122)	15.5 (13.6 to 17.7)	99 (86 to 113)	14.5 (12.8 to 16.5)	7 (5 to 11)	1 (0.7 to 1.5)
Haiti	Both	64 (40 to 100)	1.4 (0.9 to 2.1)	462 (283 to 732)	9.4 (6 to 14.6)	31 (21 to 45)	0.8 (0.6 to 1.2)	921 (619 to 1372)	20.1 (13.9 to 29.8)	887 (596 to 1318)	19.4 (13.4 to 28.8)	34 (18 to 56)	0.7 (0.4 to 1.2)	90 (58 to 138)	1.5 (1 to 2.2)	672 (424 to 1038)	10.4 (6.7 to 15.8)	39 (28 to 57)	0.8 (0.6 to 1.1)	1157 (789 to 1695)	19.4 (13.6 to 28.3)	1110 (754 to 1633)	18.6 (13 to 27.3)	47 (27 to 81)	0.8 (0.5 to 1.3)	131 (89 to 198)	1.6 (1.1 to 2.3)	1003 (667 to 1533)	11.5 (7.9 to 17.4)	50 (37 to 70)	0.8 (0.6 to 1.1)	1474 (1046 to 2112)	18.9 (13.7 to 26.8)	1406 (993 to 2001)	18.1 (13 to 25.3)	67 (38 to 112)	0.8 (0.5 to 1.3)
Honduras	Both	44 (34 to 63)	1.4 (1.1 to 2)	329 (258 to 484)	10.3 (8.1 to 14.7)	20 (16 to 26)	0.8 (0.6 to 1)	534 (423 to 693)	18.1 (14.3 to 23.1)	512 (405 to 667)	17.3 (13.8 to 22.3)	22 (14 to 35)	0.7 (0.5 to 1.1)	73 (53 to 116)	1.6 (1.2 to 2.5)	560 (405 to 913)	12 (8.8 to 19.1)	30 (22 to 41)	0.8 (0.6 to 1)	773 (567 to 1081)	18.1 (13.3 to 25.2)	735 (536 to 1030)	17.2 (12.7 to 23.9)	38 (23 to 65)	0.8 (0.5 to 1.4)	121 (87 to 195)	1.8 (1.3 to 2.9)	937 (665 to 1543)	13.8 (10 to 22.3)	46 (35 to 63)	0.8 (0.6 to 1.1)	1153 (834 to 1625)	18.3 (13.4 to 25.7)	1091 (782 to 1533)	17.4 (12.6 to 24.3)	62 (37 to 104)	0.9 (0.6 to 1.5)
Hungary	Both	576 (523 to 635)	4.1 (3.8 to 4.6)	4664 (4218 to 5171)	33.9 (30.7 to 37.8)	114 (108 to 122)	0.7 (0.7 to 0.8)	2758 (2568 to 2952)	18.5 (17.2 to 19.9)	2456 (2321 to 2605)	16.3 (15.4 to 17.3)	302 (207 to 412)	2.2 (1.5 to 2.9)	588 (536 to 644)	4.1 (3.7 to 4.6)	4877 (4419 to 5371)	34.9 (31.6 to 38.7)	92 (87 to 97)	0.5 (0.5 to 0.6)	2235 (2076 to 2404)	14.3 (13.3 to 15.4)	1926 (1822 to 2033)	12.1 (11.5 to 12.8)	309 (213 to 429)	2.2 (1.5 to 3)	525 (463 to 595)	3.4 (3 to 3.9)	4359 (3833 to 4968)	29.1 (25.5 to 33.2)	84 (77 to 92)	0.4 (0.4 to 0.5)	1908 (1717 to 2134)	11.2 (10 to 12.5)	1634 (1490 to 1798)	9.4 (8.6 to 10.2)	274 (185 to 388)	1.8 (1.2 to 2.5)
Iceland	Both	36 (32 to 39)	11.9 (10.6 to 13.1)	304 (273 to 336)	102.2 (91.4 to 113.1)	4 (4 to 4)	1.2 (1.1 to 1.3)	99 (90 to 109)	31.8 (28.9 to 35.1)	81 (75 to 87)	25.7 (24 to 27.7)	18 (13 to 26)	6.1 (4.1 to 8.6)	48 (43 to 53)	12.8 (11.4 to 14.1)	414 (369 to 460)	111.6 (99.7 to 123.3)	5 (4 to 5)	1.1 (1 to 1.2)	114 (103 to 127)	29.3 (26.4 to 32.6)	90 (84 to 95)	22.7 (21.3 to 24.2)	25 (16 to 35)	6.6 (4.4 to 9.3)	51 (45 to 58)	11.6 (10.2 to 13)	442 (389 to 501)	100.7 (88.5 to 113.5)	5 (5 to 6)	1 (0.9 to 1.1)	130 (116 to 147)	27.2 (24.2 to 30.8)	103 (95 to 113)	21.3 (19.4 to 23.3)	27 (18 to 38)	6 (3.9 to 8.6)
India	Both	9576 (7736 to 11419)	1.2 (1 to 1.4)	75488 (60592 to 90279)	9 (7.4 to 10.8)	3154 (2664 to 3725)	0.5 (0.4 to 0.6)	114653 (93501 to 135250)	14.8 (12.4 to 17.6)	109802 (89793 to 129442)	14.2 (11.9 to 16.8)	4851 (3111 to 6782)	0.6 (0.4 to 0.9)	14876 (12959 to 16397)	1.5 (1.3 to 1.6)	119394 (104062 to 131943)	11.3 (9.8 to 12.4)	4464 (3919 to 4870)	0.5 (0.5 to 0.6)	151984 (133351 to 167647)	15.4 (13.6 to 16.9)	144429 (126700 to 158937)	14.7 (12.9 to 16.1)	7554 (5055 to 10430)	0.7 (0.5 to 1)	25675 (22567 to 28164)	2 (1.8 to 2.2)	209086 (183158 to 229517)	15.8 (13.9 to 17.3)	6511 (5852 to 7021)	0.6 (0.5 to 0.6)	202324 (181444 to 220532)	16.4 (14.7 to 17.8)	189194 (169902 to 204884)	15.4 (13.8 to 16.6)	13130 (8838 to 18067)	1 (0.7 to 1.4)
Indonesia	Both	2768 (2093 to 3232)	1.8 (1.4 to 2.1)	21818 (16327 to 25651)	13.6 (10.3 to 15.8)	897 (727 to 1027)	0.7 (0.6 to 0.8)	27204 (21405 to 31415)	18.9 (15.1 to 21.7)	25790 (20417 to 29668)	18 (14.5 to 20.6)	1415 (864 to 2005)	0.9 (0.6 to 1.3)	3610 (2759 to 4310)	1.9 (1.5 to 2.2)	28649 (21586 to 34460)	14.1 (10.9 to 16.7)	1109 (933 to 1270)	0.7 (0.6 to 0.8)	31636 (25585 to 36552)	17.7 (14.6 to 20.3)	29782 (24339 to 34420)	16.7 (13.9 to 19.2)	1854 (1174 to 2629)	1 (0.6 to 1.3)	5034 (4051 to 5988)	2 (1.7 to 2.4)	40492 (32234 to 48616)	15.7 (12.6 to 18.7)	1363 (1186 to 1568)	0.7 (0.6 to 0.8)	37169 (31656 to 42682)	16.1 (13.9 to 18.4)	34585 (29460 to 39723)	15.1 (13 to 17.3)	2584 (1718 to 3606)	1 (0.7 to 1.4)
Iran	Both	671 (541 to 807)	1.5 (1.2 to 1.8)	5782 (4637 to 6967)	12.8 (10.3 to 15.2)	89 (76 to 101)	0.3 (0.2 to 0.3)	2813 (2366 to 3312)	7 (6 to 8)	2472 (2097 to 2907)	6.2 (5.3 to 7.1)	341 (220 to 481)	0.8 (0.5 to 1.1)	1588 (1302 to 1760)	2.5 (2 to 2.8)	13817 (11292 to 15365)	21.4 (17.1 to 23.9)	171 (149 to 180)	0.3 (0.3 to 0.4)	5401 (4751 to 5860)	9.4 (8.2 to 10.1)	4591 (4098 to 4822)	8.1 (7.1 to 8.6)	810 (529 to 1146)	1.3 (0.8 to 1.8)	2673 (2016 to 3015)	3.2 (2.4 to 3.5)	23251 (17502 to 26275)	27 (20.1 to 30.4)	274 (217 to 296)	0.4 (0.3 to 0.4)	8087 (6499 to 8945)	10.6 (8.4 to 11.7)	6727 (5523 to 7222)	9 (7.3 to 9.7)	1360 (863 to 1950)	1.6 (1 to 2.3)
Iraq	Both	319 (195 to 446)	2.2 (1.4 to 3.1)	2622 (1560 to 3699)	17.5 (10.9 to 24.7)	69 (50 to 91)	0.7 (0.5 to 0.9)	2444 (1676 to 3212)	18.7 (13.2 to 24.7)	2281 (1574 to 2981)	17.5 (12.5 to 23.1)	163 (87 to 259)	1.2 (0.6 to 1.8)	405 (315 to 501)	2 (1.6 to 2.4)	3403 (2617 to 4233)	15.9 (12.5 to 19.4)	76 (64 to 89)	0.5 (0.4 to 0.6)	2632 (2192 to 3097)	14.4 (12.1 to 16.8)	2426 (2032 to 2831)	13.4 (11.2 to 15.6)	206 (129 to 303)	1 (0.6 to 1.5)	507 (397 to 621)	1.7 (1.3 to 2)	4294 (3365 to 5308)	13.7 (10.5 to 16.7)	97 (80 to 111)	0.4 (0.3 to 0.5)	3013 (2500 to 3517)	10.9 (9 to 12.6)	2759 (2321 to 3196)	10.1 (8.3 to 11.6)	254 (159 to 382)	0.8 (0.5 to 1.2)
Ireland	Both	121 (109 to 134)	2.9 (2.6 to 3.2)	1010 (911 to 1117)	24.5 (22.1 to 27.2)	19 (17 to 20)	0.4 (0.4 to 0.4)	442 (406 to 480)	10.1 (9.3 to 11)	379 (353 to 405)	8.6 (8 to 9.2)	63 (43 to 87)	1.5 (1 to 2.1)	194 (174 to 215)	3.7 (3.3 to 4.1)	1678 (1498 to 1866)	32.3 (28.8 to 35.9)	19 (18 to 21)	0.4 (0.3 to 0.4)	500 (454 to 550)	9.4 (8.5 to 10.3)	400 (375 to 425)	7.5 (7 to 7.9)	101 (68 to 144)	1.9 (1.3 to 2.8)	253 (217 to 293)	4 (3.4 to 4.6)	2187 (1872 to 2552)	34.8 (29.9 to 40.5)	24 (22 to 28)	0.3 (0.3 to 0.4)	602 (523 to 696)	9 (7.8 to 10.4)	471 (416 to 534)	6.9 (6.1 to 7.8)	130 (87 to 188)	2.1 (1.4 to 3)
Israel	Both	218 (198 to 239)	3.7 (3.4 to 4.1)	1784 (1615 to 1971)	30.4 (27.5 to 33.7)	48 (44 to 51)	0.8 (0.7 to 0.8)	1031 (952 to 1109)	16.9 (15.6 to 18.2)	918 (858 to 981)	15 (14.1 to 16.1)	113 (77 to 155)	1.9 (1.3 to 2.6)	377 (342 to 414)	4.9 (4.4 to 5.4)	3167 (2857 to 3492)	41.3 (37.2 to 45.6)	65 (61 to 70)	0.8 (0.7 to 0.8)	1405 (1295 to 1520)	17.5 (16.1 to 18.9)	1212 (1138 to 1288)	15 (14.1 to 16)	193 (131 to 263)	2.5 (1.7 to 3.4)	451 (395 to 515)	4.5 (4 to 5.1)	3805 (3315 to 4347)	38.6 (33.7 to 44.2)	75 (67 to 85)	0.6 (0.6 to 0.7)	1561 (1373 to 1782)	14.8 (13 to 16.9)	1330 (1184 to 1492)	12.5 (11.1 to 14)	230 (156 to 320)	2.3 (1.5 to 3.2)
Italy	Both	6117 (5544 to 6679)	7.7 (7 to 8.4)	52645 (47440 to 57538)	67.2 (60.5 to 74.1)	590 (566 to 613)	0.6 (0.6 to 0.6)	14736 (13591 to 16103)	16.6 (15.2 to 18.3)	11547 (11087 to 11994)	12.6 (12.1 to 13.1)	3190 (2165 to 4495)	4 (2.7 to 5.7)	7364 (6724 to 8039)	8.3 (7.6 to 9.2)	63864 (58169 to 69861)	73.6 (66.9 to 81)	633 (608 to 658)	0.5 (0.5 to 0.5)	15260 (13856 to 16885)	15.2 (13.6 to 17)	11438 (11024 to 11875)	10.9 (10.5 to 11.3)	3822 (2587 to 5339)	4.3 (2.9 to 6.1)	6737 (5844 to 7639)	6.8 (5.9 to 7.8)	58073 (50301 to 65860)	59.9 (51.9 to 69)	631 (569 to 689)	0.4 (0.4 to 0.5)	13978 (12269 to 15834)	12.1 (10.5 to 14)	10475 (9474 to 11475)	8.6 (7.8 to 9.4)	3503 (2384 to 4973)	3.5 (2.4 to 5.1)
Jamaica	Both	42 (37 to 48)	2 (1.7 to 2.2)	344 (299 to 394)	16 (14 to 18.3)	10 (9 to 11)	0.5 (0.4 to 0.5)	251 (227 to 278)	12.1 (10.9 to 13.4)	229 (207 to 253)	11.1 (10 to 12.2)	22 (14 to 30)	1 (0.7 to 1.4)	67 (60 to 75)	2.6 (2.3 to 2.9)	561 (501 to 629)	21.6 (19.3 to 24.2)	14 (13 to 15)	0.5 (0.5 to 0.6)	357 (329 to 387)	14.3 (13.1 to 15.5)	322 (299 to 346)	12.9 (12 to 13.9)	35 (23 to 49)	1.3 (0.9 to 1.9)	106 (86 to 133)	3.6 (2.9 to 4.5)	890 (715 to 1131)	30.3 (24.3 to 38.5)	19 (16 to 23)	0.7 (0.5 to 0.8)	516 (429 to 619)	17.7 (14.8 to 21.3)	462 (383 to 552)	15.9 (13.2 to 19)	55 (37 to 81)	1.9 (1.2 to 2.7)
Japan	Both	7521 (7149 to 7893)	4 (3.8 to 4.2)	62812 (59515 to 66106)	33.9 (32.1 to 35.9)	1277 (1248 to 1308)	0.6 (0.6 to 0.6)	26044 (24679 to 27655)	12.6 (11.9 to 13.5)	22195 (21662 to 22740)	10.6 (10.3 to 10.8)	3850 (2667 to 5303)	2.1 (1.4 to 2.8)	10370 (9926 to 10872)	4.8 (4.6 to 5.1)	86151 (82404 to 90526)	41.5 (39.2 to 44)	1692 (1660 to 1727)	0.5 (0.5 to 0.6)	30911 (29136 to 32950)	12 (11.2 to 13)	25604 (25124 to 26114)	9.5 (9.4 to 9.7)	5308 (3671 to 7264)	2.5 (1.7 to 3.4)	11356 (10538 to 12338)	4.7 (4.4 to 5.2)	91662 (84809 to 99620)	40.6 (37.6 to 44.6)	2039 (1962 to 2143)	0.5 (0.5 to 0.5)	32068 (29872 to 34787)	10.6 (9.7 to 11.7)	26302 (25171 to 27850)	8.2 (7.8 to 8.7)	5766 (4095 to 7968)	2.4 (1.7 to 3.4)
Jordan	Both	110 (81 to 136)	3.7 (2.8 to 4.6)	943 (690 to 1173)	30.4 (22.9 to 38)	14 (12 to 17)	0.7 (0.6 to 0.9)	521 (418 to 622)	20 (16.2 to 24)	465 (375 to 552)	18.1 (14.7 to 21.6)	56 (33 to 82)	1.9 (1.1 to 2.7)	147 (127 to 170)	3.4 (3 to 3.9)	1269 (1092 to 1471)	28.3 (24.6 to 32.5)	18 (16 to 19)	0.6 (0.6 to 0.7)	586 (526 to 658)	16 (14.4 to 17.9)	511 (464 to 564)	14.2 (12.9 to 15.7)	75 (49 to 106)	1.7 (1.2 to 2.4)	226 (175 to 307)	2.8 (2.2 to 3.8)	1963 (1512 to 2678)	23.7 (18.5 to 31.9)	26 (21 to 32)	0.5 (0.4 to 0.6)	781 (636 to 982)	11.4 (9.3 to 14.4)	666 (553 to 833)	10 (8.3 to 12.5)	115 (69 to 179)	1.4 (0.9 to 2.2)
Kazakhstan	Both	657 (582 to 733)	4.4 (3.9 to 4.9)	5424 (4777 to 6090)	35.7 (31.6 to 40)	123 (114 to 130)	0.9 (0.8 to 1)	4017 (3692 to 4314)	27.7 (25.7 to 29.8)	3675 (3407 to 3931)	25.5 (23.7 to 27.2)	341 (228 to 475)	2.3 (1.5 to 3.2)	468 (418 to 526)	2.9 (2.6 to 3.3)	3894 (3461 to 4404)	24.2 (21.6 to 27.1)	78 (72 to 83)	0.5 (0.5 to 0.6)	2462 (2270 to 2673)	16.1 (14.9 to 17.4)	2219 (2062 to 2380)	14.6 (13.5 to 15.6)	243 (164 to 338)	1.5 (1 to 2.1)	681 (588 to 800)	3.6 (3.1 to 4.2)	5843 (5029 to 6897)	30.4 (26.3 to 35.7)	79 (72 to 88)	0.5 (0.4 to 0.5)	2487 (2224 to 2846)	13.6 (12.2 to 15.5)	2135 (1931 to 2416)	11.7 (10.6 to 13.2)	352 (234 to 501)	1.9 (1.2 to 2.6)
Kenya	Both	91 (76 to 112)	0.6 (0.5 to 0.7)	703 (586 to 882)	4.1 (3.5 to 5)	29 (25 to 34)	0.3 (0.2 to 0.3)	1004 (859 to 1170)	6.8 (5.8 to 7.8)	955 (821 to 1110)	6.4 (5.5 to 7.5)	49 (33 to 71)	0.3 (0.2 to 0.4)	151 (130 to 174)	0.6 (0.6 to 0.7)	1194 (1025 to 1386)	4.8 (4.2 to 5.5)	41 (35 to 46)	0.3 (0.2 to 0.3)	1492 (1288 to 1694)	7 (6 to 8)	1411 (1213 to 1598)	6.7 (5.7 to 7.6)	81 (54 to 115)	0.4 (0.2 to 0.5)	231 (192 to 285)	0.7 (0.6 to 0.9)	1884 (1558 to 2337)	5.4 (4.5 to 6.6)	57 (47 to 68)	0.3 (0.2 to 0.3)	2011 (1683 to 2439)	6.8 (5.7 to 8.2)	1889 (1583 to 2286)	6.4 (5.3 to 7.7)	122 (80 to 182)	0.4 (0.3 to 0.6)
Kiribati	Both	0 (0 to 0)	0.6 (0.5 to 0.7)	2 (2 to 2)	3.9 (3.4 to 4.4)	0 (0 to 0)	0.4 (0.3 to 0.4)	4 (4 to 5)	9 (8 to 10)	4 (4 to 5)	8.7 (7.7 to 9.7)	0 (0 to 0)	0.3 (0.2 to 0.4)	0 (0 to 0)	0.6 (0.6 to 0.8)	3 (2 to 3)	4.3 (3.6 to 5.1)	0 (0 to 0)	0.4 (0.3 to 0.5)	6 (5 to 7)	9.3 (7.9 to 10.8)	5 (5 to 6)	8.9 (7.6 to 10.4)	0 (0 to 0)	0.4 (0.2 to 0.5)	1 (0 to 1)	0.7 (0.6 to 0.8)	4 (3 to 5)	4.5 (3.7 to 5.5)	0 (0 to 0)	0.4 (0.3 to 0.5)	7 (6 to 8)	9.3 (7.7 to 11.1)	7 (6 to 8)	8.9 (7.4 to 10.6)	0 (0 to 0)	0.4 (0.2 to 0.5)
Kuwait	Both	46 (39 to 52)	3.2 (2.9 to 3.6)	401 (344 to 460)	27.4 (24.1 to 30.8)	4 (4 to 5)	0.5 (0.5 to 0.6)	138 (125 to 151)	12.7 (11.7 to 13.9)	114 (107 to 123)	11.1 (10.3 to 11.9)	23 (15 to 32)	1.6 (1.1 to 2.3)	72 (63 to 81)	3.4 (3 to 3.7)	630 (554 to 713)	28.5 (25.6 to 31.6)	7 (6 to 7)	0.5 (0.5 to 0.6)	206 (187 to 226)	12.5 (11.5 to 13.7)	170 (158 to 181)	10.8 (10.1 to 11.6)	36 (24 to 52)	1.7 (1.2 to 2.4)	112 (95 to 135)	2.8 (2.4 to 3.3)	995 (839 to 1199)	23.8 (20.6 to 28.1)	9 (8 to 10)	0.4 (0.3 to 0.4)	275 (239 to 323)	9.2 (8 to 10.6)	218 (191 to 252)	7.7 (6.8 to 8.9)	57 (37 to 84)	1.4 (0.9 to 2)
Kyrgyzstan	Both	63 (55 to 73)	1.7 (1.5 to 1.9)	513 (444 to 595)	13.6 (11.8 to 15.5)	15 (14 to 17)	0.5 (0.4 to 0.5)	442 (396 to 489)	12.4 (11.2 to 13.7)	409 (370 to 452)	11.5 (10.4 to 12.8)	33 (22 to 46)	0.9 (0.6 to 1.2)	78 (69 to 88)	1.8 (1.6 to 2)	647 (572 to 732)	14.7 (13.1 to 16.5)	15 (14 to 16)	0.4 (0.4 to 0.5)	452 (415 to 489)	11.3 (10.4 to 12.3)	411 (380 to 442)	10.4 (9.6 to 11.2)	40 (27 to 57)	0.9 (0.6 to 1.3)	95 (83 to 113)	1.8 (1.6 to 2.1)	809 (700 to 956)	14.7 (12.8 to 17.2)	15 (14 to 17)	0.4 (0.3 to 0.4)	470 (422 to 535)	9.5 (8.6 to 10.7)	421 (382 to 477)	8.6 (7.8 to 9.7)	49 (32 to 73)	0.9 (0.6 to 1.3)
Laos	Both	57 (34 to 83)	1.9 (1.2 to 2.7)	420 (243 to 619)	13.5 (8.2 to 19.6)	27 (17 to 36)	1.1 (0.7 to 1.4)	808 (506 to 1106)	27.6 (17.7 to 37.5)	779 (487 to 1067)	26.6 (17.1 to 36.1)	29 (15 to 47)	1 (0.5 to 1.6)	66 (42 to 91)	1.7 (1.2 to 2.3)	503 (312 to 704)	12.6 (8.2 to 17.4)	27 (19 to 34)	0.9 (0.6 to 1.1)	786 (537 to 1023)	21.7 (15.3 to 28)	752 (515 to 976)	20.8 (14.7 to 26.7)	34 (19 to 54)	0.9 (0.5 to 1.4)	99 (70 to 134)	1.9 (1.4 to 2.5)	783 (549 to 1077)	14.5 (10.4 to 19.6)	31 (24 to 39)	0.8 (0.6 to 1)	906 (687 to 1156)	18.9 (14.6 to 24)	855 (647 to 1089)	17.9 (13.9 to 22.7)	51 (31 to 77)	1 (0.6 to 1.5)
Latvia	Both	117 (106 to 129)	3.6 (3.3 to 4)	956 (861 to 1056)	29.7 (26.7 to 32.8)	22 (20 to 23)	0.6 (0.6 to 0.6)	545 (504 to 586)	15.7 (14.5 to 16.9)	484 (452 to 516)	13.8 (13 to 14.7)	61 (42 to 84)	1.9 (1.3 to 2.6)	170 (151 to 188)	5.4 (4.8 to 5.9)	1386 (1231 to 1542)	44.8 (39.8 to 49.9)	27 (25 to 29)	0.7 (0.7 to 0.8)	658 (604 to 717)	18.9 (17.3 to 20.6)	568 (527 to 610)	16.1 (14.9 to 17.2)	90 (62 to 125)	2.8 (1.9 to 4)	152 (125 to 185)	4.9 (4 to 5.9)	1251 (1027 to 1528)	41.2 (33.7 to 50.2)	24 (20 to 28)	0.6 (0.5 to 0.7)	520 (438 to 616)	14.7 (12.4 to 17.5)	440 (371 to 516)	12.2 (10.3 to 14.3)	79 (52 to 114)	2.5 (1.6 to 3.6)
Lebanon	Both	181 (135 to 223)	4.7 (3.7 to 5.8)	1583 (1159 to 1964)	40.3 (30.8 to 49.4)	19 (16 to 23)	0.6 (0.5 to 0.8)	666 (548 to 790)	18.6 (15.5 to 22.6)	573 (474 to 670)	16.2 (13.6 to 19.7)	92 (55 to 138)	2.4 (1.5 to 3.5)	381 (312 to 452)	7.1 (6 to 8.3)	3367 (2734 to 4025)	62 (51.5 to 73.1)	25 (23 to 31)	0.6 (0.5 to 0.8)	927 (804 to 1079)	18.8 (16.4 to 21.8)	732 (650 to 828)	15.1 (13.4 to 17.4)	195 (126 to 286)	3.6 (2.4 to 5.3)	785 (614 to 1018)	9.8 (7.8 to 12.4)	6989 (5459 to 9071)	86.4 (68.6 to 109.7)	38 (31 to 47)	0.6 (0.5 to 0.8)	1480 (1191 to 1872)	20.3 (16.4 to 25.7)	1078 (887 to 1324)	15.2 (12.6 to 18.7)	402 (253 to 615)	5 (3.2 to 7.6)
Lesotho	Both	10 (8 to 15)	0.8 (0.6 to 1.2)	72 (53 to 106)	5.7 (4.2 to 8.3)	5 (4 to 7)	0.5 (0.4 to 0.6)	135 (105 to 185)	11.1 (8.5 to 15.2)	129 (100 to 177)	10.6 (8.2 to 14.5)	5 (3 to 8)	0.4 (0.3 to 0.7)	14 (11 to 20)	1.1 (0.9 to 1.6)	94 (70 to 133)	7.2 (5.4 to 10.2)	7 (5 to 9)	0.6 (0.5 to 0.9)	191 (146 to 260)	15.2 (11.6 to 20.8)	183 (141 to 250)	14.6 (11.2 to 20)	8 (5 to 12)	0.6 (0.4 to 0.9)	15 (10 to 22)	1.1 (0.8 to 1.6)	109 (74 to 157)	7.7 (5.2 to 11.1)	7 (5 to 9)	0.6 (0.4 to 0.8)	186 (131 to 259)	14 (9.9 to 19.5)	178 (126 to 249)	13.4 (9.5 to 18.7)	8 (5 to 13)	0.6 (0.4 to 0.9)
Liberia	Both	9 (6 to 11)	0.6 (0.4 to 0.7)	62 (41 to 80)	4 (2.7 to 5)	4 (3 to 5)	0.3 (0.2 to 0.4)	129 (91 to 161)	8.6 (6.1 to 10.7)	124 (88 to 155)	8.3 (5.9 to 10.3)	5 (3 to 7)	0.3 (0.2 to 0.4)	10 (8 to 13)	0.5 (0.4 to 0.7)	74 (56 to 95)	3.7 (2.8 to 4.7)	4 (3 to 5)	0.3 (0.2 to 0.4)	121 (95 to 150)	6.8 (5.3 to 8.5)	116 (91 to 143)	6.6 (5.1 to 8.2)	5 (3 to 8)	0.3 (0.2 to 0.4)	14 (11 to 18)	0.5 (0.4 to 0.7)	110 (82 to 144)	3.9 (3 to 5)	5 (4 to 7)	0.3 (0.2 to 0.4)	162 (128 to 204)	6.8 (5.4 to 8.6)	155 (123 to 195)	6.5 (5.2 to 8.2)	7 (5 to 11)	0.3 (0.2 to 0.4)
Libya	Both	97 (75 to 123)	2.8 (2.2 to 3.5)	840 (645 to 1073)	23.3 (18.5 to 30.1)	12 (10 to 15)	0.5 (0.4 to 0.6)	429 (360 to 520)	13.5 (11.3 to 17.3)	380 (322 to 458)	12.1 (10.2 to 15.6)	49 (30 to 76)	1.4 (0.9 to 2.1)	200 (161 to 251)	4 (3.2 to 5)	1760 (1416 to 2224)	34.2 (27.8 to 43.2)	16 (13 to 20)	0.5 (0.4 to 0.6)	600 (508 to 734)	13.8 (11.7 to 17.6)	499 (430 to 606)	11.8 (10.1 to 15)	102 (63 to 152)	2 (1.3 to 3)	382 (290 to 503)	5.4 (4.2 to 7.1)	3377 (2560 to 4474)	47 (36.1 to 61.6)	24 (20 to 31)	0.5 (0.4 to 0.7)	959 (758 to 1217)	15.9 (12.6 to 20.2)	764 (626 to 945)	13.1 (10.7 to 16.6)	195 (121 to 296)	2.8 (1.7 to 4.2)
Lithuania	Both	212 (190 to 234)	4.7 (4.2 to 5.2)	1765 (1580 to 1957)	39.6 (35.3 to 44)	32 (30 to 34)	0.7 (0.6 to 0.7)	863 (797 to 936)	18.4 (16.9 to 19.9)	752 (705 to 801)	15.9 (14.9 to 16.9)	110 (74 to 153)	2.5 (1.6 to 3.4)	256 (228 to 284)	5.8 (5.2 to 6.5)	2134 (1892 to 2376)	49.6 (43.8 to 55.9)	34 (31 to 36)	0.6 (0.6 to 0.7)	888 (803 to 969)	18.5 (16.7 to 20.3)	754 (687 to 805)	15.5 (14.1 to 16.6)	134 (90 to 187)	3.1 (2 to 4.3)	202 (175 to 232)	4.7 (4 to 5.4)	1683 (1455 to 1949)	39.9 (34.5 to 46.2)	27 (25 to 30)	0.5 (0.4 to 0.5)	638 (570 to 716)	12.9 (11.4 to 14.6)	533 (482 to 593)	10.5 (9.5 to 11.6)	105 (71 to 148)	2.4 (1.6 to 3.4)
Luxembourg	Both	41 (37 to 46)	7.5 (6.6 to 8.3)	345 (307 to 384)	63.4 (56.2 to 70.7)	6 (5 to 6)	0.9 (0.8 to 1)	134 (122 to 146)	23.2 (21.1 to 25.4)	112 (104 to 121)	19.3 (17.9 to 20.8)	21 (14 to 30)	3.9 (2.6 to 5.4)	48 (42 to 54)	7.4 (6.5 to 8.2)	411 (362 to 463)	63.5 (55.8 to 71.4)	5 (5 to 6)	0.7 (0.6 to 0.8)	127 (114 to 142)	18.5 (16.5 to 20.6)	102 (94 to 110)	14.7 (13.5 to 15.8)	25 (17 to 35)	3.8 (2.6 to 5.3)	57 (48 to 68)	6.7 (5.6 to 8)	488 (409 to 588)	58 (48.7 to 69.8)	6 (5 to 7)	0.6 (0.5 to 0.7)	142 (121 to 171)	15.9 (13.6 to 19.1)	113 (98 to 131)	12.5 (10.8 to 14.5)	29 (20 to 43)	3.5 (2.3 to 5)
Macedonia	Both	60 (39 to 71)	2.6 (1.7 to 3.1)	502 (315 to 594)	21.9 (13.9 to 25.8)	11 (9 to 13)	0.5 (0.4 to 0.6)	334 (249 to 376)	14.7 (11.1 to 16.5)	303 (232 to 338)	13.3 (10.3 to 14.8)	31 (17 to 46)	1.4 (0.8 to 2)	67 (49 to 79)	2.5 (1.8 to 3)	570 (405 to 676)	21.4 (15.4 to 25.5)	10 (8 to 11)	0.4 (0.3 to 0.4)	286 (233 to 320)	10.5 (8.7 to 11.7)	252 (210 to 277)	9.2 (7.7 to 10.1)	35 (22 to 51)	1.3 (0.8 to 1.9)	79 (61 to 96)	2.6 (2 to 3.2)	676 (512 to 824)	22.7 (17.4 to 27.5)	10 (9 to 12)	0.3 (0.3 to 0.4)	293 (244 to 345)	9.2 (7.7 to 10.8)	252 (213 to 293)	7.9 (6.7 to 9.1)	41 (26 to 61)	1.4 (0.9 to 2)
Madagascar	Both	97 (75 to 129)	1 (0.8 to 1.4)	752 (577 to 1005)	7.7 (6 to 10.2)	36 (29 to 46)	0.5 (0.4 to 0.6)	1447 (1163 to 1840)	15.6 (12.6 to 19.9)	1397 (1122 to 1772)	15 (12.2 to 19.2)	50 (31 to 72)	0.5 (0.4 to 0.8)	134 (104 to 172)	1.1 (0.9 to 1.4)	1059 (808 to 1368)	8.3 (6.5 to 10.5)	44 (36 to 54)	0.5 (0.4 to 0.6)	1724 (1383 to 2134)	14.9 (12.2 to 18.2)	1655 (1322 to 2045)	14.3 (11.6 to 17.5)	69 (43 to 104)	0.6 (0.4 to 0.9)	206 (158 to 271)	1.2 (1 to 1.6)	1637 (1242 to 2166)	9.2 (7.1 to 12.1)	64 (51 to 79)	0.5 (0.4 to 0.7)	2498 (1965 to 3151)	15.7 (12.6 to 19.6)	2394 (1887 to 3021)	15 (12 to 18.7)	104 (64 to 156)	0.6 (0.4 to 0.9)
Malawi	Both	90 (69 to 112)	1.3 (1.1 to 1.6)	660 (501 to 824)	9.3 (7.4 to 11.5)	34 (28 to 40)	0.6 (0.5 to 0.8)	1257 (986 to 1534)	19 (15.7 to 22.8)	1210 (949 to 1481)	18.3 (15 to 21.9)	48 (30 to 70)	0.7 (0.5 to 1)	110 (80 to 145)	1.3 (1 to 1.7)	837 (597 to 1115)	9.5 (7 to 12.2)	36 (28 to 44)	0.6 (0.4 to 0.7)	1317 (976 to 1674)	16.3 (12.5 to 20.3)	1258 (936 to 1594)	15.6 (11.9 to 19.4)	59 (37 to 90)	0.7 (0.5 to 1.1)	172 (117 to 244)	1.5 (1.1 to 2)	1394 (931 to 2005)	11.5 (8.1 to 15.7)	47 (36 to 62)	0.6 (0.4 to 0.7)	1725 (1235 to 2365)	15.8 (11.7 to 21)	1637 (1176 to 2229)	15 (11.2 to 19.9)	88 (48 to 139)	0.8 (0.5 to 1.2)
Malaysia	Both	472 (410 to 540)	2.9 (2.6 to 3.3)	3887 (3357 to 4481)	22.9 (20.1 to 26.2)	104 (94 to 119)	0.9 (0.8 to 1.1)	3092 (2769 to 3447)	21.8 (19.5 to 25)	2848 (2572 to 3172)	20.3 (18.2 to 23.1)	244 (162 to 352)	1.5 (1 to 2.2)	856 (755 to 999)	3.8 (3.4 to 4.4)	7185 (6291 to 8386)	30.8 (27.3 to 35.9)	148 (135 to 166)	0.9 (0.8 to 1)	4179 (3818 to 4764)	21.2 (19.3 to 24)	3738 (3450 to 4250)	19.2 (17.6 to 21.8)	441 (288 to 637)	2 (1.3 to 2.8)	1481 (1177 to 1881)	5 (4 to 6.4)	12569 (9939 to 16031)	41.4 (32.9 to 53.2)	203 (171 to 255)	0.9 (0.7 to 1)	5756 (4771 to 7263)	20.9 (17.4 to 26.2)	4988 (4187 to 6315)	18.3 (15.3 to 23)	768 (499 to 1099)	2.6 (1.7 to 3.7)
Maldives	Both	5 (3 to 7)	3.7 (2.6 to 4.8)	37 (24 to 50)	26.6 (18 to 35.4)	2 (1 to 2)	1.6 (1.2 to 2.1)	46 (33 to 63)	35.5 (25.7 to 48.3)	43 (31 to 60)	33.6 (24.4 to 45.8)	3 (1 to 4)	1.9 (1.1 to 2.9)	8 (7 to 9)	4 (3.5 to 4.6)	64 (55 to 74)	31 (26.8 to 35.7)	2 (2 to 2)	1.3 (1.1 to 1.5)	52 (46 to 59)	27.7 (24.3 to 31.6)	48 (42 to 54)	25.6 (22.5 to 29.2)	4 (3 to 6)	2.1 (1.4 to 2.8)	15 (13 to 18)	4.3 (3.7 to 5.2)	128 (108 to 152)	35.4 (29.9 to 42.1)	3 (2 to 3)	1 (0.9 to 1.2)	69 (59 to 82)	22.8 (19.3 to 27)	61 (53 to 72)	20.6 (17.4 to 24.4)	8 (5 to 11)	2.2 (1.5 to 3.1)
Mali	Both	72 (58 to 87)	1.1 (1 to 1.3)	547 (431 to 676)	8.3 (6.9 to 9.9)	27 (23 to 32)	0.5 (0.5 to 0.7)	1015 (834 to 1199)	16.2 (13.9 to 19)	978 (808 to 1156)	15.6 (13.4 to 18.2)	36 (24 to 52)	0.6 (0.4 to 0.8)	101 (78 to 137)	1.2 (0.9 to 1.5)	804 (609 to 1100)	8.9 (7 to 11.9)	31 (25 to 39)	0.5 (0.4 to 0.6)	1134 (890 to 1485)	13.6 (11 to 17.6)	1082 (856 to 1405)	13 (10.5 to 16.8)	52 (31 to 82)	0.6 (0.4 to 0.9)	158 (115 to 229)	1.3 (1 to 1.8)	1281 (916 to 1891)	10 (7.3 to 14)	43 (33 to 56)	0.5 (0.4 to 0.6)	1543 (1166 to 2107)	13.3 (10.3 to 17.6)	1462 (1107 to 1986)	12.6 (9.7 to 16.7)	81 (48 to 133)	0.7 (0.4 to 1.1)
Malta	Both	19 (17 to 20)	3.8 (3.5 to 4.2)	155 (139 to 172)	32.2 (29 to 35.6)	3 (3 to 3)	0.6 (0.6 to 0.7)	74 (68 to 81)	14.9 (13.7 to 16.3)	65 (60 to 69)	13 (12 to 13.9)	10 (7 to 13)	2 (1.3 to 2.7)	29 (27 to 33)	5.1 (4.6 to 5.7)	250 (225 to 280)	43.7 (39.1 to 48.7)	4 (4 to 4)	0.6 (0.6 to 0.7)	96 (88 to 105)	15.4 (14.1 to 16.8)	81 (76 to 87)	12.8 (12 to 13.6)	15 (10 to 21)	2.6 (1.8 to 3.7)	35 (31 to 40)	5.2 (4.6 to 5.8)	295 (261 to 336)	44.6 (39.4 to 50.7)	5 (4 to 5)	0.5 (0.5 to 0.6)	107 (95 to 120)	13.7 (12.3 to 15.4)	89 (80 to 98)	11.1 (10.1 to 12.2)	18 (12 to 26)	2.7 (1.8 to 3.8)
Marshall Islands	Both	1 (0 to 1)	2.2 (1.5 to 2.9)	5 (3 to 6)	15.9 (10.5 to 20.9)	0 (0 to 0)	1 (0.7 to 1.2)	6 (4 to 7)	24.2 (16.6 to 30.8)	5 (4 to 7)	23 (15.8 to 29.4)	0 (0 to 0)	1.2 (0.7 to 1.8)	1 (1 to 1)	2.8 (1.7 to 3.7)	8 (5 to 10)	20.3 (12.4 to 27.3)	0 (0 to 0)	1.1 (0.7 to 1.3)	8 (5 to 11)	26.4 (17.6 to 33.9)	8 (5 to 10)	25 (16.6 to 31.9)	0 (0 to 1)	1.5 (0.8 to 2.2)	1 (1 to 2)	2.9 (1.9 to 4)	10 (6 to 15)	22 (14.2 to 30.5)	0 (0 to 0)	1 (0.7 to 1.3)	10 (7 to 13)	24.7 (17.3 to 32.3)	9 (6 to 12)	23.1 (16.2 to 30.3)	1 (0 to 1)	1.6 (0.9 to 2.4)
Mauritania	Both	10 (7 to 12)	0.7 (0.5 to 0.8)	72 (52 to 91)	4.8 (3.5 to 6)	4 (3 to 5)	0.4 (0.3 to 0.4)	122 (93 to 148)	8.9 (6.8 to 10.8)	117 (89 to 142)	8.5 (6.5 to 10.4)	5 (3 to 8)	0.4 (0.2 to 0.5)	11 (9 to 15)	0.6 (0.5 to 0.8)	88 (70 to 113)	4.7 (3.7 to 6)	5 (4 to 6)	0.3 (0.3 to 0.4)	125 (101 to 158)	7.4 (5.9 to 9.3)	119 (96 to 150)	7.1 (5.6 to 8.9)	6 (4 to 9)	0.3 (0.2 to 0.5)	17 (13 to 22)	0.7 (0.5 to 0.9)	134 (103 to 172)	5.3 (4.1 to 6.9)	6 (5 to 7)	0.3 (0.2 to 0.4)	158 (123 to 201)	7 (5.5 to 9)	149 (116 to 191)	6.7 (5.2 to 8.6)	9 (5 to 13)	0.4 (0.2 to 0.6)
Mauritius	Both	16 (14 to 18)	1.5 (1.3 to 1.6)	131 (116 to 148)	11.8 (10.5 to 13.2)	3 (3 to 3)	0.3 (0.3 to 0.4)	79 (72 to 86)	8 (7.4 to 8.7)	71 (66 to 76)	7.3 (6.7 to 7.8)	8 (5 to 12)	0.8 (0.5 to 1.1)	28 (25 to 31)	2 (1.8 to 2.2)	235 (206 to 266)	16.6 (14.7 to 18.7)	4 (4 to 5)	0.4 (0.3 to 0.4)	120 (109 to 131)	9.3 (8.5 to 10.1)	106 (98 to 114)	8.3 (7.6 to 8.8)	14 (10 to 21)	1 (0.7 to 1.5)	43 (36 to 50)	2.5 (2.2 to 2.9)	359 (304 to 417)	21.2 (18 to 24.6)	6 (6 to 7)	0.4 (0.4 to 0.4)	172 (153 to 192)	10.1 (9 to 11.2)	150 (134 to 165)	8.8 (7.9 to 9.6)	22 (14 to 31)	1.3 (0.9 to 1.9)
Mexico	Both	1643 (1586 to 1702)	2.5 (2.4 to 2.6)	13470 (13002 to 13980)	19.8 (19.1 to 20.5)	392 (382 to 402)	0.7 (0.7 to 0.8)	10162 (9787 to 10588)	16.8 (16.2 to 17.4)	9318 (9088 to 9560)	15.5 (15.1 to 15.9)	844 (594 to 1148)	1.3 (0.9 to 1.7)	2736 (2633 to 2833)	3 (2.9 to 3.1)	22835 (21941 to 23671)	24.4 (23.5 to 25.3)	543 (529 to 556)	0.7 (0.7 to 0.7)	13978 (13397 to 14627)	16.4 (15.8 to 17.1)	12573 (12246 to 12908)	14.9 (14.5 to 15.3)	1405 (976 to 1930)	1.5 (1.1 to 2.1)	4670 (4455 to 4873)	3.8 (3.6 to 3.9)	39108 (37273 to 40870)	31.3 (29.9 to 32.7)	845 (812 to 873)	0.8 (0.7 to 0.8)	21520 (20398 to 22681)	18.2 (17.2 to 19.1)	19119 (18349 to 19756)	16.2 (15.6 to 16.8)	2401 (1656 to 3302)	1.9 (1.3 to 2.7)
Moldova	Both	104 (92 to 116)	2.2 (1.9 to 2.4)	854 (752 to 955)	17.8 (15.7 to 20)	20 (19 to 22)	0.4 (0.4 to 0.5)	605 (557 to 659)	12.6 (11.6 to 13.7)	551 (509 to 596)	11.5 (10.6 to 12.3)	54 (36 to 76)	1.1 (0.8 to 1.6)	135 (119 to 152)	2.7 (2.4 to 3.1)	1119 (976 to 1258)	22.8 (19.9 to 25.6)	22 (21 to 24)	0.4 (0.4 to 0.5)	683 (622 to 742)	13.6 (12.4 to 14.7)	612 (561 to 660)	12.1 (11.1 to 13.1)	71 (47 to 99)	1.4 (1 to 2)	149 (130 to 170)	2.9 (2.5 to 3.2)	1252 (1088 to 1432)	24.1 (21 to 27.6)	22 (20 to 24)	0.4 (0.4 to 0.4)	652 (583 to 727)	12 (10.8 to 13.3)	574 (520 to 632)	10.5 (9.5 to 11.5)	78 (51 to 111)	1.5 (1 to 2.1)
Mongolia	Both	14 (11 to 17)	1.1 (0.8 to 1.3)	104 (82 to 122)	7.6 (5.4 to 9)	6 (4 to 7)	0.5 (0.4 to 0.7)	173 (134 to 200)	13.7 (10 to 16.2)	165 (128 to 192)	13.2 (9.6 to 15.5)	8 (5 to 11)	0.6 (0.4 to 0.8)	26 (20 to 30)	1.5 (1 to 1.8)	197 (154 to 228)	11 (7.5 to 13)	8 (5 to 9)	0.6 (0.3 to 0.7)	230 (167 to 265)	14.3 (9.3 to 16.7)	216 (158 to 248)	13.5 (8.8 to 15.7)	14 (9 to 19)	0.8 (0.5 to 1.1)	40 (29 to 50)	1.5 (1 to 1.9)	320 (233 to 393)	11.5 (7.6 to 14.3)	10 (7 to 13)	0.5 (0.3 to 0.6)	310 (221 to 375)	12.6 (8 to 15.5)	289 (203 to 351)	11.8 (7.5 to 14.3)	21 (13 to 31)	0.8 (0.5 to 1.2)
Montenegro	Both	26 (22 to 31)	3.6 (3 to 4.2)	221 (182 to 257)	30.1 (25 to 35.1)	5 (4 to 5)	0.6 (0.5 to 0.7)	123 (104 to 138)	16.6 (14.2 to 18.7)	109 (94 to 122)	14.7 (12.6 to 16.4)	14 (9 to 20)	1.9 (1.2 to 2.7)	33 (29 to 38)	4.1 (3.6 to 4.7)	280 (239 to 322)	34.8 (29.9 to 40.1)	5 (4 to 5)	0.6 (0.5 to 0.6)	130 (113 to 145)	15.2 (13.4 to 17)	113 (99 to 124)	13.1 (11.7 to 14.4)	17 (12 to 24)	2.1 (1.4 to 3)	40 (33 to 48)	4.5 (3.8 to 5.5)	337 (279 to 406)	38.7 (32 to 46.8)	5 (5 to 6)	0.5 (0.5 to 0.6)	137 (117 to 159)	14.5 (12.4 to 16.9)	116 (100 to 134)	12.1 (10.5 to 13.8)	21 (14 to 30)	2.3 (1.5 to 3.5)
Morocco	Both	605 (455 to 731)	2.6 (2.1 to 3.1)	5034 (3636 to 6128)	21.2 (16.4 to 25.6)	126 (110 to 147)	0.7 (0.6 to 0.8)	4381 (3634 to 4994)	20 (17.1 to 22.9)	4072 (3385 to 4638)	18.6 (16 to 21.4)	309 (192 to 450)	1.3 (0.9 to 1.9)	954 (748 to 1183)	3.3 (2.6 to 4)	8088 (6128 to 10139)	27.1 (21.2 to 33.5)	158 (136 to 190)	0.7 (0.6 to 0.8)	5406 (4575 to 6286)	19.7 (16.9 to 22.9)	4921 (4189 to 5662)	18.1 (15.6 to 20.8)	485 (302 to 725)	1.7 (1.1 to 2.4)	1501 (1122 to 1995)	4.1 (3.1 to 5.5)	12894 (9533 to 17282)	35.1 (26.2 to 46.8)	203 (167 to 257)	0.6 (0.5 to 0.8)	6695 (5431 to 8354)	19.2 (15.7 to 23.9)	5928 (4855 to 7379)	17.1 (14.1 to 21.2)	766 (467 to 1180)	2.1 (1.3 to 3.2)
Mozambique	Both	121 (87 to 165)	1.2 (0.9 to 1.6)	899 (645 to 1247)	8.2 (6 to 11.4)	50 (38 to 66)	0.6 (0.5 to 0.8)	1945 (1453 to 2595)	18.7 (14.2 to 24.9)	1883 (1408 to 2509)	18.1 (13.8 to 24)	62 (37 to 97)	0.6 (0.4 to 0.9)	171 (111 to 233)	1.4 (0.9 to 1.8)	1282 (820 to 1759)	9.5 (6.3 to 12.9)	63 (43 to 82)	0.7 (0.5 to 0.8)	2396 (1592 to 3157)	19.2 (13.2 to 25.1)	2305 (1534 to 3054)	18.5 (12.8 to 24.2)	91 (52 to 142)	0.7 (0.4 to 1.1)	284 (192 to 381)	1.6 (1.1 to 2.1)	2219 (1490 to 2995)	11.6 (8 to 15.6)	90 (65 to 116)	0.7 (0.5 to 0.9)	3557 (2478 to 4624)	20.5 (14.5 to 26.4)	3410 (2388 to 4439)	19.6 (13.9 to 25.2)	147 (86 to 230)	0.8 (0.5 to 1.3)
Myanmar	Both	755 (457 to 1082)	2.3 (1.5 to 3.3)	5602 (3296 to 8126)	16.6 (10.1 to 23.7)	341 (226 to 463)	1.2 (0.9 to 1.7)	10202 (6452 to 14148)	32.3 (21 to 44.5)	9815 (6205 to 13528)	31.1 (20.2 to 42.6)	387 (205 to 621)	1.2 (0.7 to 1.9)	949 (610 to 1305)	2.4 (1.6 to 3.2)	7279 (4564 to 10100)	17.5 (11.4 to 23.8)	367 (265 to 481)	1.1 (0.8 to 1.4)	10346 (7144 to 13741)	27.2 (19.3 to 36.1)	9859 (6766 to 13120)	26 (18.4 to 34.6)	488 (275 to 748)	1.2 (0.7 to 1.9)	1304 (942 to 1748)	2.6 (1.9 to 3.4)	10360 (7311 to 14065)	20 (14.4 to 26.9)	397 (319 to 508)	0.9 (0.7 to 1.2)	10734 (8302 to 13750)	22.3 (17.5 to 28.5)	10067 (7840 to 12788)	21 (16.5 to 26.7)	667 (413 to 998)	1.3 (0.8 to 2)
Namibia	Both	12 (8 to 15)	1 (0.8 to 1.4)	88 (62 to 116)	7.5 (5.4 to 10)	4 (3 to 6)	0.5 (0.4 to 0.7)	144 (110 to 182)	13 (10 to 17.6)	138 (106 to 174)	12.5 (9.6 to 16.9)	6 (4 to 9)	0.6 (0.3 to 0.8)	16 (12 to 20)	1.1 (0.8 to 1.5)	120 (89 to 152)	8.3 (6.1 to 10.8)	5 (4 to 7)	0.5 (0.4 to 0.7)	168 (134 to 206)	12.5 (9.8 to 16.4)	160 (127 to 197)	11.9 (9.4 to 15.6)	9 (5 to 13)	0.6 (0.4 to 0.9)	22 (17 to 28)	1.2 (0.9 to 1.5)	174 (133 to 223)	9.3 (7.2 to 12)	6 (5 to 8)	0.4 (0.3 to 0.5)	180 (147 to 224)	10.5 (8.5 to 13.4)	169 (138 to 210)	9.9 (8.1 to 12.7)	11 (7 to 17)	0.6 (0.4 to 0.9)
Nepal	Both	170 (130 to 240)	1.1 (0.9 to 1.6)	1322 (1001 to 1889)	8.1 (6.3 to 11.7)	66 (53 to 91)	0.5 (0.4 to 0.7)	2330 (1842 to 3160)	15.2 (12.2 to 20.7)	2244 (1780 to 3032)	14.6 (11.7 to 19.9)	86 (54 to 130)	0.6 (0.4 to 0.8)	252 (178 to 357)	1.2 (0.9 to 1.7)	2011 (1397 to 2856)	9.5 (6.9 to 13.4)	86 (66 to 112)	0.5 (0.4 to 0.7)	2801 (2094 to 3703)	14.3 (10.9 to 18.7)	2674 (2002 to 3556)	13.6 (10.4 to 17.8)	127 (75 to 205)	0.6 (0.4 to 1)	442 (320 to 638)	1.7 (1.3 to 2.4)	3582 (2540 to 5204)	13.5 (9.8 to 19.5)	127 (102 to 166)	0.6 (0.5 to 0.8)	3913 (3029 to 5291)	15.7 (12.3 to 21)	3689 (2873 to 4955)	14.8 (11.7 to 19.8)	224 (135 to 351)	0.9 (0.5 to 1.3)
Netherlands	Both	693 (627 to 768)	3.4 (3.1 to 3.8)	5833 (5257 to 6481)	29 (26.2 to 32.3)	97 (91 to 102)	0.4 (0.4 to 0.4)	2229 (2054 to 2423)	10.4 (9.6 to 11.4)	1867 (1760 to 1974)	8.7 (8.2 to 9.1)	362 (245 to 509)	1.8 (1.2 to 2.5)	983 (881 to 1097)	4.2 (3.8 to 4.7)	8406 (7502 to 9386)	36.4 (32.5 to 40.5)	110 (103 to 116)	0.4 (0.4 to 0.4)	2551 (2319 to 2809)	10.2 (9.3 to 11.3)	2041 (1923 to 2167)	8.1 (7.6 to 8.5)	510 (346 to 720)	2.2 (1.5 to 3.1)	1248 (1090 to 1417)	4.7 (4.2 to 5.4)	10625 (9239 to 12131)	41.1 (36.1 to 47.1)	143 (130 to 156)	0.4 (0.4 to 0.5)	3184 (2805 to 3561)	10.8 (9.5 to 12.1)	2535 (2303 to 2773)	8.3 (7.6 to 9.1)	649 (433 to 905)	2.5 (1.6 to 3.5)
New Zealand	Both	149 (134 to 164)	3.5 (3.2 to 3.9)	1260 (1132 to 1396)	29.9 (26.9 to 33.2)	17 (16 to 18)	0.4 (0.3 to 0.4)	437 (403 to 476)	10 (9.3 to 11)	359 (338 to 379)	8.2 (7.7 to 8.7)	78 (53 to 107)	1.8 (1.2 to 2.5)	223 (201 to 247)	4.3 (3.9 to 4.8)	1914 (1718 to 2128)	37.7 (33.9 to 41.8)	22 (20 to 23)	0.4 (0.4 to 0.4)	569 (523 to 622)	10.7 (9.8 to 11.7)	454 (428 to 480)	8.5 (8 to 9)	116 (79 to 160)	2.3 (1.5 to 3.1)	282 (251 to 318)	4.8 (4.3 to 5.5)	2430 (2153 to 2739)	42.2 (37.3 to 47.9)	27 (25 to 30)	0.4 (0.3 to 0.4)	701 (630 to 788)	11 (9.8 to 12.3)	556 (508 to 602)	8.5 (7.8 to 9.2)	146 (99 to 205)	2.5 (1.7 to 3.5)
Nicaragua	Both	32 (27 to 42)	1.2 (1 to 1.5)	265 (223 to 344)	9.4 (8 to 12.3)	9 (8 to 11)	0.4 (0.4 to 0.5)	242 (213 to 308)	9.8 (8.6 to 12.5)	226 (200 to 288)	9.2 (8.1 to 11.9)	16 (11 to 25)	0.6 (0.4 to 0.9)	80 (65 to 93)	2.1 (1.7 to 2.4)	673 (544 to 786)	17 (14 to 19.8)	17 (15 to 19)	0.5 (0.5 to 0.6)	456 (396 to 509)	13.1 (11.4 to 14.5)	416 (363 to 459)	12 (10.6 to 13.3)	41 (26 to 59)	1.1 (0.7 to 1.5)	125 (101 to 152)	2.4 (1.9 to 2.9)	1056 (847 to 1291)	19.7 (15.9 to 24.1)	23 (20 to 27)	0.5 (0.4 to 0.6)	616 (524 to 716)	12.6 (10.7 to 14.7)	552 (471 to 644)	11.4 (9.8 to 13.3)	63 (40 to 92)	1.2 (0.8 to 1.7)
Niger	Both	24 (17 to 30)	0.5 (0.4 to 0.6)	178 (124 to 224)	3.4 (2.4 to 4.2)	11 (8 to 14)	0.3 (0.2 to 0.4)	377 (271 to 463)	7.8 (5.7 to 9.6)	364 (261 to 447)	7.6 (5.5 to 9.3)	13 (8 to 19)	0.3 (0.2 to 0.4)	28 (23 to 36)	0.4 (0.3 to 0.5)	214 (169 to 270)	3 (2.4 to 3.7)	13 (10 to 15)	0.3 (0.2 to 0.3)	393 (314 to 480)	6.2 (4.9 to 7.6)	378 (302 to 461)	6 (4.8 to 7.3)	15 (10 to 22)	0.2 (0.2 to 0.3)	41 (32 to 52)	0.4 (0.3 to 0.6)	313 (241 to 399)	3.2 (2.4 to 4)	18 (14 to 22)	0.3 (0.2 to 0.3)	534 (423 to 667)	6 (4.7 to 7.4)	512 (406 to 641)	5.7 (4.5 to 7.2)	22 (14 to 31)	0.2 (0.2 to 0.3)
Nigeria	Both	217 (135 to 310)	0.4 (0.2 to 0.5)	1557 (952 to 2283)	2.6 (1.6 to 3.7)	123 (79 to 176)	0.3 (0.2 to 0.4)	3065 (1978 to 4393)	5.4 (3.5 to 7.8)	2948 (1902 to 4204)	5.2 (3.4 to 7.5)	117 (66 to 182)	0.2 (0.1 to 0.3)	308 (192 to 456)	0.4 (0.3 to 0.6)	2312 (1414 to 3463)	2.8 (1.8 to 4.2)	133 (87 to 190)	0.2 (0.2 to 0.3)	3483 (2263 to 5050)	4.9 (3.2 to 7)	3318 (2159 to 4783)	4.7 (3.1 to 6.7)	165 (93 to 262)	0.2 (0.1 to 0.3)	494 (332 to 719)	0.5 (0.3 to 0.7)	3845 (2552 to 5678)	3.5 (2.4 to 5)	177 (127 to 247)	0.2 (0.2 to 0.3)	4784 (3419 to 6765)	5 (3.6 to 7)	4524 (3244 to 6404)	4.7 (3.4 to 6.6)	260 (150 to 416)	0.3 (0.2 to 0.4)
North Korea	Both	427 (327 to 568)	1.9 (1.5 to 2.5)	3535 (2682 to 4744)	15.3 (11.6 to 20.4)	83 (67 to 105)	0.4 (0.4 to 0.6)	2649 (2117 to 3359)	12.1 (9.7 to 15.3)	2428 (1962 to 3068)	11.1 (9 to 14)	221 (137 to 332)	1 (0.6 to 1.5)	511 (370 to 697)	1.9 (1.4 to 2.5)	4230 (3026 to 5854)	15.3 (11 to 21)	106 (85 to 135)	0.4 (0.4 to 0.6)	3189 (2493 to 4145)	12.1 (9.6 to 15.5)	2926 (2305 to 3821)	11.1 (8.8 to 14.2)	263 (161 to 417)	1 (0.6 to 1.5)	629 (471 to 871)	2 (1.5 to 2.8)	5201 (3811 to 7333)	16.4 (12.1 to 22.9)	130 (104 to 167)	0.4 (0.3 to 0.5)	3678 (2897 to 4747)	11.6 (9.2 to 15)	3351 (2655 to 4287)	10.6 (8.4 to 13.6)	327 (200 to 519)	1 (0.6 to 1.6)
Northern Mariana Islands	Both	1 (1 to 2)	2.8 (2.3 to 3.3)	11 (8 to 13)	22.6 (18.9 to 27.2)	0 (0 to 0)	0.5 (0.5 to 0.6)	4 (3 to 5)	12.1 (10.5 to 13.9)	3 (3 to 4)	10.6 (9.3 to 12.1)	1 (0 to 1)	1.4 (1 to 2.1)	2 (2 to 3)	3.5 (3 to 4.1)	18 (15 to 22)	29.2 (24.6 to 34.4)	0 (0 to 0)	0.5 (0.4 to 0.6)	6 (5 to 7)	12.7 (10.7 to 14.5)	5 (4 to 5)	10.9 (9.3 to 12.2)	1 (1 to 2)	1.8 (1.2 to 2.6)	2 (1 to 2)	3 (2.5 to 3.6)	15 (12 to 18)	24.7 (20.6 to 30.3)	0 (0 to 0)	0.5 (0.4 to 0.5)	6 (5 to 7)	11.4 (9.9 to 13.1)	5 (5 to 6)	9.9 (8.6 to 11.3)	1 (1 to 1)	1.5 (1 to 2.2)
Norway	Both	245 (227 to 263)	4.4 (4 to 4.7)	2050 (1897 to 2217)	37.5 (34.6 to 40.7)	35 (34 to 36)	0.5 (0.5 to 0.5)	750 (706 to 805)	11.9 (11.2 to 12.9)	623 (608 to 639)	9.7 (9.4 to 9.9)	127 (89 to 175)	2.3 (1.6 to 3.1)	330 (303 to 359)	5.3 (4.9 to 5.8)	2817 (2582 to 3063)	46.4 (42.5 to 50.4)	37 (36 to 38)	0.5 (0.4 to 0.5)	828 (770 to 900)	12.1 (11.2 to 13.3)	658 (643 to 674)	9.4 (9.2 to 9.6)	170 (117 to 240)	2.7 (1.9 to 3.9)	380 (347 to 418)	5.2 (4.7 to 5.7)	3252 (2967 to 3586)	45.2 (41.1 to 49.8)	41 (39 to 44)	0.4 (0.4 to 0.5)	923 (847 to 1018)	11.3 (10.3 to 12.6)	727 (689 to 771)	8.7 (8.2 to 9.2)	196 (134 to 275)	2.7 (1.8 to 3.7)
Oman	Both	36 (27 to 46)	2.3 (1.8 to 2.9)	313 (235 to 408)	18.9 (14.5 to 24.2)	4 (3 to 5)	0.4 (0.4 to 0.5)	148 (118 to 182)	11.7 (9.5 to 14.3)	129 (105 to 156)	10.6 (8.6 to 12.8)	18 (11 to 29)	1.2 (0.7 to 1.8)	54 (42 to 70)	2.8 (2.3 to 3.6)	474 (366 to 623)	24.1 (19.3 to 31)	4 (4 to 5)	0.4 (0.4 to 0.5)	165 (137 to 203)	10.9 (9.3 to 13.5)	138 (116 to 166)	9.5 (8.1 to 11.4)	28 (17 to 43)	1.5 (0.9 to 2.2)	145 (114 to 183)	3.6 (2.9 to 4.3)	1290 (1012 to 1629)	30.5 (24.2 to 37.5)	9 (7 to 11)	0.4 (0.4 to 0.5)	374 (301 to 460)	12.1 (9.9 to 14.7)	299 (243 to 363)	10.3 (8.4 to 12.4)	74 (47 to 112)	1.8 (1.2 to 2.7)
Pakistan	Both	3212 (2578 to 3977)	3.3 (2.7 to 3.9)	25537 (20301 to 31912)	25.1 (20.4 to 30.5)	929 (810 to 1068)	1.2 (1.1 to 1.4)	37799 (31889 to 44847)	39.7 (34.4 to 46.1)	36179 (30571 to 42750)	38.1 (33 to 44)	1619 (1053 to 2429)	1.7 (1.1 to 2.4)	5617 (4301 to 7682)	4.2 (3.3 to 5.4)	45993 (34928 to 63660)	32.9 (25.9 to 42.9)	1319 (1094 to 1627)	1.4 (1.2 to 1.6)	55463 (44327 to 71553)	43.9 (36.2 to 54.2)	52637 (42174 to 67717)	41.8 (34.6 to 51.6)	2826 (1672 to 4390)	2.1 (1.3 to 3.2)	9104 (6160 to 13715)	4.9 (3.5 to 7.1)	76428 (51012 to 116305)	39.7 (27.5 to 58.1)	1744 (1301 to 2363)	1.3 (1 to 1.8)	72466 (51636 to 105335)	42.5 (31.3 to 58.2)	67859 (48883 to 97430)	40 (29.6 to 54.7)	4606 (2538 to 7937)	2.5 (1.4 to 4.1)
Palestine	Both	25 (20 to 31)	1.8 (1.4 to 2.2)	206 (161 to 254)	14.2 (10.9 to 17.4)	6 (4 to 7)	0.5 (0.4 to 0.6)	153 (123 to 183)	12 (9.2 to 14.4)	140 (112 to 166)	11.1 (8.5 to 13.2)	13 (8 to 19)	0.9 (0.6 to 1.3)	38 (32 to 44)	1.9 (1.6 to 2.2)	310 (262 to 365)	14.7 (12.3 to 17.2)	8 (6 to 9)	0.6 (0.4 to 0.6)	217 (186 to 249)	12.1 (9.8 to 14.1)	198 (168 to 225)	11.2 (9.1 to 12.9)	19 (13 to 28)	1 (0.6 to 1.4)	53 (45 to 65)	1.7 (1.5 to 2.1)	441 (372 to 545)	13.8 (11.8 to 16.5)	10 (9 to 12)	0.5 (0.4 to 0.6)	282 (247 to 325)	10.5 (9 to 12.1)	255 (224 to 293)	9.6 (8.2 to 11)	27 (17 to 40)	0.9 (0.6 to 1.3)
Panama	Both	53 (48 to 59)	2.2 (2 to 2.5)	453 (403 to 505)	18.6 (16.7 to 20.8)	9 (9 to 10)	0.5 (0.4 to 0.5)	271 (251 to 294)	12.2 (11.4 to 13.3)	243 (228 to 261)	11.1 (10.4 to 11.9)	27 (18 to 39)	1.1 (0.8 to 1.6)	86 (77 to 96)	2.7 (2.5 to 3)	738 (658 to 825)	23.3 (20.9 to 26)	14 (13 to 15)	0.5 (0.5 to 0.5)	402 (372 to 435)	13.5 (12.6 to 14.6)	358 (336 to 380)	12.1 (11.4 to 12.9)	44 (29 to 63)	1.4 (0.9 to 2)	139 (121 to 159)	3.5 (3 to 4)	1192 (1031 to 1374)	29.7 (25.7 to 34.1)	20 (18 to 22)	0.5 (0.5 to 0.6)	549 (491 to 607)	13.8 (12.4 to 15.3)	478 (429 to 523)	12.1 (10.8 to 13.2)	71 (47 to 100)	1.8 (1.2 to 2.5)
Papua New Guinea	Both	45 (33 to 63)	1.5 (1.1 to 2)	337 (241 to 478)	10.5 (7.8 to 14.5)	16 (12 to 21)	0.7 (0.6 to 0.9)	541 (415 to 731)	19.3 (15.1 to 25.3)	517 (399 to 695)	18.5 (14.5 to 24.3)	24 (14 to 37)	0.8 (0.5 to 1.2)	74 (52 to 105)	1.7 (1.3 to 2.4)	562 (392 to 817)	12.1 (8.9 to 17.1)	22 (18 to 31)	0.8 (0.6 to 1)	805 (610 to 1135)	20.4 (16.1 to 27.8)	766 (581 to 1074)	19.5 (15.4 to 26.4)	39 (24 to 63)	0.9 (0.6 to 1.5)	110 (78 to 154)	1.8 (1.3 to 2.4)	854 (591 to 1215)	12.8 (9.3 to 17.4)	31 (24 to 42)	0.7 (0.6 to 1)	1107 (843 to 1530)	19.5 (15.1 to 25.6)	1049 (807 to 1442)	18.5 (14.3 to 24.3)	58 (35 to 90)	0.9 (0.6 to 1.4)
Paraguay	Both	58 (51 to 67)	1.8 (1.5 to 2)	469 (409 to 541)	13.9 (12.1 to 15.9)	18 (16 to 20)	0.7 (0.6 to 0.7)	480 (424 to 531)	15.6 (13.6 to 17.3)	451 (399 to 498)	14.7 (12.8 to 16.2)	30 (20 to 42)	0.9 (0.6 to 1.3)	105 (84 to 121)	2.4 (1.9 to 2.7)	852 (683 to 980)	18.9 (14.9 to 21.8)	30 (24 to 33)	0.8 (0.6 to 0.9)	779 (633 to 874)	18.8 (15 to 21.1)	725 (590 to 811)	17.5 (14 to 19.7)	54 (35 to 76)	1.2 (0.8 to 1.7)	161 (121 to 207)	2.7 (2.1 to 3.5)	1314 (987 to 1709)	22.1 (16.5 to 28.5)	40 (31 to 49)	0.8 (0.6 to 0.9)	1036 (804 to 1275)	18.6 (14.4 to 22.9)	954 (750 to 1176)	17.2 (13.5 to 21.1)	82 (51 to 125)	1.4 (0.9 to 2.1)
Peru	Both	402 (352 to 464)	2.2 (2 to 2.6)	3252 (2830 to 3766)	17.7 (15.4 to 20.4)	122 (109 to 134)	0.8 (0.7 to 0.9)	3294 (2953 to 3661)	19.5 (17.4 to 21.7)	3090 (2779 to 3403)	18.4 (16.4 to 20.3)	204 (136 to 295)	1.1 (0.8 to 1.6)	732 (613 to 851)	3.1 (2.5 to 3.5)	6092 (5101 to 7122)	25.2 (20.9 to 29.3)	171 (139 to 190)	0.8 (0.6 to 0.9)	4381 (3695 to 4891)	19.3 (16.2 to 21.6)	4009 (3403 to 4435)	17.7 (14.9 to 19.7)	372 (248 to 529)	1.6 (1 to 2.2)	1166 (912 to 1445)	3.7 (2.9 to 4.5)	9815 (7623 to 12297)	30.8 (23.9 to 38.3)	234 (185 to 280)	0.8 (0.6 to 0.9)	5780 (4634 to 6949)	18.7 (14.9 to 22.5)	5187 (4181 to 6175)	16.8 (13.5 to 20.1)	593 (373 to 867)	1.9 (1.2 to 2.7)
Philippines	Both	1690 (1511 to 1906)	3.5 (3.1 to 3.8)	13669 (12132 to 15456)	26.8 (24.1 to 29.9)	468 (436 to 506)	1.3 (1.2 to 1.4)	14004 (12944 to 15173)	31.4 (29.1 to 33.9)	13148 (12180 to 14243)	29.7 (27.6 to 32)	856 (571 to 1213)	1.8 (1.2 to 2.5)	3076 (2729 to 3444)	4.6 (4.1 to 5.1)	25124 (22185 to 28257)	36 (32.1 to 40.1)	743 (692 to 802)	1.5 (1.4 to 1.6)	21821 (20148 to 23804)	36.1 (33.5 to 39.2)	20250 (18836 to 21903)	33.7 (31.4 to 36.5)	1571 (1052 to 2198)	2.4 (1.6 to 3.3)	4868 (3985 to 5976)	5.7 (4.7 to 6.9)	39910 (32284 to 49556)	45 (36.8 to 55.3)	1059 (898 to 1251)	1.6 (1.3 to 1.8)	30155 (25309 to 35551)	38 (32 to 44.8)	27665 (23258 to 32814)	35.1 (29.6 to 41.4)	2489 (1615 to 3625)	2.9 (1.9 to 4.2)
Poland	Both	1919 (1766 to 2077)	4.1 (3.8 to 4.4)	15806 (14441 to 17234)	33.7 (30.9 to 36.7)	402 (384 to 420)	0.8 (0.8 to 0.9)	10248 (9658 to 10836)	21.2 (20 to 22.4)	9261 (8872 to 9680)	19.1 (18.3 to 20)	988 (677 to 1379)	2.1 (1.4 to 3)	2032 (1887 to 2202)	4 (3.7 to 4.3)	17196 (15920 to 18699)	34.1 (31.4 to 37.2)	309 (296 to 321)	0.5 (0.5 to 0.6)	7792 (7339 to 8337)	14.3 (13.5 to 15.4)	6747 (6485 to 7017)	12.3 (11.8 to 12.8)	1045 (716 to 1463)	2.1 (1.4 to 2.9)	2420 (2121 to 2748)	4.3 (3.7 to 4.9)	20640 (17969 to 23520)	36.8 (31.8 to 42.2)	313 (286 to 343)	0.5 (0.4 to 0.5)	7602 (6824 to 8520)	12.2 (10.9 to 13.8)	6354 (5777 to 6974)	10 (9.1 to 10.9)	1249 (856 to 1743)	2.2 (1.5 to 3.1)
Portugal	Both	648 (579 to 715)	4.6 (4.1 to 5.1)	5344 (4747 to 5927)	38 (33.9 to 42.3)	109 (103 to 117)	0.7 (0.7 to 0.7)	2376 (2194 to 2570)	15.7 (14.5 to 17)	2040 (1918 to 2160)	13.4 (12.6 to 14.1)	336 (229 to 471)	2.4 (1.6 to 3.3)	658 (593 to 725)	4.1 (3.7 to 4.5)	5533 (4978 to 6115)	34.8 (31.3 to 38.6)	93 (87 to 99)	0.5 (0.4 to 0.5)	2026 (1872 to 2207)	11.5 (10.5 to 12.6)	1686 (1588 to 1787)	9.4 (8.8 to 10)	340 (227 to 471)	2.1 (1.4 to 2.9)	770 (661 to 884)	4.2 (3.6 to 4.9)	6475 (5528 to 7460)	36.5 (31.1 to 42.2)	106 (95 to 117)	0.4 (0.4 to 0.5)	2189 (1936 to 2446)	10.8 (9.5 to 12.1)	1791 (1612 to 1974)	8.6 (7.7 to 9.6)	398 (268 to 565)	2.2 (1.4 to 3.1)
Puerto Rico	Both	113 (102 to 126)	2.7 (2.4 to 3)	948 (848 to 1062)	22.8 (20.3 to 25.5)	20 (18 to 21)	0.4 (0.4 to 0.5)	488 (448 to 530)	11.3 (10.4 to 12.3)	429 (399 to 460)	9.9 (9.2 to 10.6)	59 (40 to 82)	1.4 (0.9 to 2)	130 (117 to 145)	2.7 (2.4 to 3)	1101 (985 to 1227)	23.3 (20.9 to 26)	19 (18 to 21)	0.3 (0.3 to 0.4)	472 (431 to 516)	9.2 (8.4 to 10.1)	404 (375 to 435)	7.8 (7.2 to 8.3)	68 (45 to 95)	1.4 (0.9 to 2)	155 (135 to 177)	3.1 (2.7 to 3.5)	1309 (1134 to 1496)	26.6 (23 to 30.5)	23 (21 to 26)	0.3 (0.3 to 0.4)	540 (482 to 608)	9.3 (8.2 to 10.5)	458 (416 to 508)	7.7 (7 to 8.5)	81 (54 to 120)	1.6 (1.1 to 2.4)
Qatar	Both	11 (6 to 15)	3.5 (1.8 to 4.4)	99 (48 to 132)	26.1 (13.7 to 33.4)	1 (1 to 2)	1.2 (0.6 to 1.5)	44 (28 to 54)	20.8 (12.6 to 25.3)	38 (26 to 47)	19 (11.7 to 23)	6 (3 to 9)	1.8 (0.9 to 2.6)	18 (15 to 22)	2.4 (2 to 2.8)	159 (131 to 191)	19.2 (16 to 22.7)	2 (1 to 2)	0.5 (0.4 to 0.6)	57 (48 to 68)	11 (9.4 to 12.9)	48 (40 to 56)	9.8 (8.4 to 11.4)	9 (6 to 13)	1.2 (0.8 to 1.7)	44 (34 to 56)	2.2 (1.8 to 2.7)	389 (306 to 504)	18.2 (14.6 to 23)	3 (2 to 3)	0.4 (0.3 to 0.4)	116 (91 to 145)	8.2 (6.6 to 10.1)	94 (75 to 117)	7.1 (5.8 to 8.7)	23 (13 to 35)	1.1 (0.7 to 1.7)
Romania	Both	908 (811 to 994)	3.3 (2.9 to 3.6)	7437 (6627 to 8200)	26.9 (24 to 29.7)	178 (168 to 189)	0.6 (0.6 to 0.6)	5047 (4693 to 5410)	17.1 (15.9 to 18.3)	4577 (4301 to 4854)	15.4 (14.5 to 16.4)	470 (319 to 655)	1.7 (1.1 to 2.4)	871 (781 to 962)	3 (2.7 to 3.4)	7254 (6485 to 8056)	25.7 (22.9 to 28.6)	146 (138 to 154)	0.4 (0.4 to 0.5)	3810 (3553 to 4105)	12.2 (11.4 to 13.2)	3359 (3180 to 3554)	10.7 (10.1 to 11.3)	451 (308 to 639)	1.6 (1.1 to 2.2)	1109 (965 to 1262)	3.8 (3.3 to 4.4)	9356 (8103 to 10670)	33.1 (28.6 to 37.6)	157 (143 to 170)	0.4 (0.4 to 0.5)	4009 (3622 to 4448)	12.5 (11.3 to 14)	3435 (3137 to 3741)	10.5 (9.6 to 11.5)	574 (381 to 814)	2 (1.3 to 2.8)
Russian Federation	Both	6312 (5833 to 6850)	3.4 (3.1 to 3.7)	51322 (47207 to 55997)	27.5 (25.3 to 30.1)	1093 (1067 to 1130)	0.6 (0.6 to 0.6)	28898 (27567 to 30610)	15 (14.3 to 15.9)	25567 (24889 to 26508)	13.2 (12.9 to 13.7)	3331 (2325 to 4629)	1.8 (1.2 to 2.5)	9232 (8563 to 9966)	4.9 (4.5 to 5.3)	76812 (70950 to 83105)	41 (37.7 to 44.4)	1174 (1146 to 1204)	0.6 (0.6 to 0.6)	32166 (30416 to 34151)	16.1 (15.2 to 17.2)	27280 (26585 to 27998)	13.5 (13.2 to 13.9)	4886 (3379 to 6628)	2.6 (1.8 to 3.5)	10541 (9770 to 11412)	5.3 (4.9 to 5.8)	89207 (82479 to 96685)	45.7 (42 to 49.4)	1117 (1083 to 1151)	0.5 (0.5 to 0.5)	30061 (28113 to 32289)	14.1 (13.2 to 15.3)	24549 (23814 to 25307)	11.3 (11 to 11.7)	5512 (3819 to 7545)	2.8 (1.9 to 3.8)
Rwanda	Both	64 (36 to 91)	1.4 (0.8 to 2)	466 (260 to 672)	9.6 (5.5 to 13.7)	26 (16 to 35)	0.7 (0.5 to 1)	1026 (612 to 1410)	22.6 (13.7 to 31.4)	993 (591 to 1372)	21.8 (13.3 to 30.2)	33 (17 to 53)	0.8 (0.4 to 1.2)	75 (61 to 97)	1.3 (1 to 1.6)	590 (471 to 768)	9.3 (7.5 to 11.9)	25 (21 to 31)	0.6 (0.5 to 0.7)	962 (790 to 1184)	16.7 (13.8 to 20.4)	923 (755 to 1135)	16 (13.3 to 19.5)	39 (25 to 60)	0.7 (0.4 to 1)	124 (94 to 175)	1.4 (1.1 to 2)	1010 (752 to 1432)	11.1 (8.5 to 15.5)	35 (28 to 45)	0.6 (0.5 to 0.7)	1244 (970 to 1669)	15.5 (12.2 to 20.4)	1181 (918 to 1575)	14.8 (11.7 to 19.3)	63 (39 to 103)	0.7 (0.5 to 1.2)
Saint Lucia	Both	4 (3 to 4)	3 (2.7 to 3.4)	29 (26 to 34)	24.7 (21.7 to 28.2)	1 (1 to 1)	0.7 (0.7 to 0.8)	21 (19 to 23)	18.5 (16.9 to 20.3)	19 (18 to 21)	17 (15.6 to 18.6)	2 (1 to 3)	1.6 (1.1 to 2.2)	5 (4 to 6)	3 (2.7 to 3.4)	41 (36 to 47)	25 (22.2 to 28.3)	1 (1 to 1)	0.6 (0.6 to 0.7)	25 (23 to 27)	15.9 (14.5 to 17.3)	22 (21 to 24)	14.4 (13.2 to 15.5)	3 (2 to 4)	1.5 (1 to 2.1)	8 (7 to 10)	3.9 (3.3 to 4.5)	70 (59 to 82)	32.7 (27.9 to 38)	1 (1 to 2)	0.7 (0.6 to 0.8)	38 (33 to 42)	18 (15.8 to 20.1)	34 (30 to 37)	16 (14.3 to 17.7)	4 (3 to 6)	2 (1.3 to 2.9)
Saint Vincent and the Grenadines	Both	2 (2 to 3)	2.8 (2.5 to 3.2)	20 (18 to 23)	22.5 (19.7 to 25.7)	1 (1 to 1)	0.7 (0.7 to 0.8)	16 (15 to 18)	18.7 (17.1 to 20.5)	15 (13 to 16)	17.3 (15.8 to 18.9)	1 (1 to 2)	1.4 (1 to 2.1)	3 (3 to 4)	3 (2.7 to 3.3)	27 (24 to 31)	24.7 (22.1 to 27.8)	1 (1 to 1)	0.7 (0.6 to 0.7)	18 (17 to 20)	17.3 (16 to 18.8)	17 (15 to 18)	15.7 (14.6 to 17)	2 (1 to 2)	1.5 (1 to 2.2)	5 (4 to 6)	3.9 (3.4 to 4.5)	42 (36 to 49)	32.3 (27.8 to 37.6)	1 (1 to 1)	0.8 (0.7 to 0.9)	29 (26 to 32)	21.5 (19.4 to 24)	26 (24 to 29)	19.5 (17.7 to 21.6)	3 (2 to 4)	2 (1.3 to 2.8)
Samoa	Both	3 (3 to 4)	2.7 (2.1 to 3.4)	27 (21 to 36)	21.3 (16.5 to 27.6)	1 (1 to 1)	0.8 (0.6 to 1.3)	26 (21 to 32)	21.9 (17.7 to 28.2)	24 (20 to 30)	20.6 (16.6 to 26.8)	2 (1 to 3)	1.4 (0.9 to 2)	4 (3 to 6)	3 (2.4 to 3.8)	37 (28 to 48)	24.3 (18.9 to 31.1)	1 (1 to 1)	0.8 (0.6 to 1.2)	28 (23 to 35)	20.8 (17.1 to 26.6)	26 (22 to 32)	19.2 (15.8 to 25)	2 (1 to 3)	1.5 (1 to 2.3)	5 (4 to 7)	3.1 (2.3 to 4.1)	42 (29 to 56)	25.6 (18.2 to 34.4)	1 (1 to 2)	0.8 (0.6 to 1.2)	31 (24 to 40)	20.5 (16 to 26.9)	29 (22 to 36)	18.9 (14.8 to 24.8)	3 (2 to 4)	1.6 (1 to 2.4)
Sao Tome and Principe	Both	1 (0 to 1)	0.7 (0.5 to 1)	5 (3 to 7)	5.2 (3.7 to 7.6)	0 (0 to 0)	0.3 (0.2 to 0.4)	7 (5 to 10)	8.1 (6 to 11.4)	6 (5 to 9)	7.7 (5.8 to 10.9)	0 (0 to 1)	0.4 (0.2 to 0.6)	1 (1 to 1)	0.7 (0.5 to 0.9)	5 (4 to 7)	5.1 (3.9 to 6.6)	0 (0 to 0)	0.3 (0.2 to 0.4)	7 (6 to 9)	7.4 (5.9 to 9.3)	7 (5 to 8)	7.1 (5.6 to 8.9)	0 (0 to 1)	0.4 (0.2 to 0.5)	1 (1 to 1)	0.8 (0.6 to 0.9)	8 (6 to 11)	5.8 (4.5 to 7.2)	0 (0 to 0)	0.3 (0.2 to 0.4)	9 (7 to 12)	7.5 (6 to 9.2)	9 (7 to 11)	7.1 (5.7 to 8.8)	1 (0 to 1)	0.4 (0.2 to 0.6)
Saudi Arabia	Both	291 (238 to 364)	2.1 (1.7 to 2.7)	2503 (2041 to 3135)	17 (13.9 to 22)	43 (36 to 55)	0.5 (0.4 to 0.7)	1512 (1277 to 1828)	13 (10.9 to 16.5)	1363 (1158 to 1641)	11.9 (10.1 to 15.2)	148 (94 to 222)	1.1 (0.7 to 1.6)	826 (670 to 965)	4 (3.5 to 4.6)	7230 (5813 to 8495)	33.3 (28.5 to 38.3)	81 (73 to 91)	0.7 (0.6 to 0.8)	3042 (2651 to 3478)	18.7 (16.6 to 21.2)	2620 (2324 to 2939)	16.7 (14.9 to 18.9)	423 (268 to 612)	2.1 (1.4 to 2.9)	2590 (1965 to 3392)	7.2 (5.7 to 8.9)	23151 (17545 to 30482)	61.8 (48.8 to 77.3)	131 (109 to 155)	0.8 (0.6 to 0.9)	5931 (4732 to 7492)	21.6 (18 to 25.9)	4597 (3696 to 5715)	17.9 (15.1 to 21)	1334 (820 to 2086)	3.7 (2.4 to 5.6)
Senegal	Both	28 (21 to 34)	0.5 (0.4 to 0.7)	210 (158 to 257)	3.9 (3 to 4.7)	13 (11 to 15)	0.3 (0.3 to 0.4)	399 (314 to 480)	8 (6.4 to 9.4)	385 (306 to 462)	7.7 (6.2 to 9.1)	15 (9 to 21)	0.3 (0.2 to 0.4)	33 (27 to 40)	0.5 (0.4 to 0.6)	247 (203 to 299)	3.6 (2.9 to 4.3)	16 (13 to 19)	0.3 (0.2 to 0.3)	448 (375 to 522)	7 (5.7 to 8.2)	430 (360 to 502)	6.7 (5.5 to 7.9)	17 (12 to 25)	0.3 (0.2 to 0.4)	46 (38 to 58)	0.5 (0.4 to 0.7)	350 (282 to 439)	3.9 (3.2 to 4.9)	21 (17 to 26)	0.3 (0.2 to 0.4)	580 (486 to 713)	7 (5.9 to 8.7)	556 (467 to 686)	6.8 (5.6 to 8.4)	24 (16 to 36)	0.3 (0.2 to 0.4)
Serbia	Both	318 (244 to 369)	2.6 (2 to 3)	2615 (1977 to 3050)	21.6 (16.4 to 25.1)	61 (50 to 69)	0.5 (0.4 to 0.5)	1699 (1350 to 1906)	13.3 (10.7 to 14.8)	1535 (1222 to 1709)	11.9 (9.6 to 13.3)	165 (103 to 227)	1.4 (0.8 to 1.8)	379 (299 to 429)	3 (2.4 to 3.4)	3104 (2423 to 3527)	25.1 (19.5 to 28.6)	74 (62 to 80)	0.5 (0.4 to 0.5)	1839 (1529 to 2018)	13.3 (11.1 to 14.6)	1642 (1379 to 1789)	11.8 (9.9 to 12.7)	197 (131 to 273)	1.6 (1 to 2.2)	433 (349 to 503)	3.3 (2.7 to 3.9)	3569 (2865 to 4158)	28 (22.6 to 32.8)	77 (66 to 87)	0.5 (0.4 to 0.5)	1831 (1530 to 2093)	12.7 (10.6 to 14.5)	1605 (1364 to 1820)	10.9 (9.2 to 12.4)	226 (149 to 319)	1.7 (1.1 to 2.4)
Seychelles	Both	1 (1 to 1)	1.2 (1 to 1.4)	6 (6 to 7)	9.5 (8.2 to 10.9)	0 (0 to 0)	0.4 (0.3 to 0.4)	6 (5 to 6)	8.7 (7.6 to 9.8)	5 (5 to 6)	8.1 (7 to 9.1)	0 (0 to 1)	0.6 (0.4 to 0.9)	1 (1 to 1)	1.4 (1.2 to 1.5)	10 (9 to 11)	10.9 (9.4 to 12.5)	0 (0 to 0)	0.3 (0.3 to 0.3)	6 (6 to 7)	7.6 (6.8 to 8.4)	6 (5 to 6)	6.8 (6.1 to 7.5)	1 (0 to 1)	0.7 (0.5 to 1)	2 (2 to 2)	1.5 (1.3 to 1.8)	15 (13 to 18)	12.7 (10.8 to 14.9)	0 (0 to 0)	0.3 (0.3 to 0.3)	8 (7 to 9)	7.3 (6.5 to 8.3)	7 (6 to 8)	6.5 (5.8 to 7.2)	1 (1 to 1)	0.8 (0.5 to 1.1)
Sierra Leone	Both	15 (10 to 19)	0.6 (0.4 to 0.7)	107 (75 to 139)	4.1 (2.9 to 5.2)	7 (5 to 9)	0.3 (0.3 to 0.4)	206 (151 to 257)	8.5 (6.3 to 10.5)	199 (146 to 247)	8.2 (6 to 10.2)	8 (5 to 12)	0.3 (0.2 to 0.5)	20 (15 to 25)	0.6 (0.5 to 0.8)	147 (112 to 192)	4.3 (3.2 to 5.5)	8 (6 to 10)	0.3 (0.3 to 0.4)	244 (191 to 308)	8 (6.2 to 10.1)	233 (183 to 294)	7.7 (5.9 to 9.7)	10 (7 to 16)	0.3 (0.2 to 0.5)	26 (20 to 34)	0.6 (0.5 to 0.8)	201 (152 to 265)	4.3 (3.3 to 5.6)	10 (8 to 13)	0.3 (0.2 to 0.4)	300 (237 to 383)	7.3 (5.7 to 9.3)	286 (226 to 365)	7 (5.4 to 8.9)	14 (8 to 21)	0.3 (0.2 to 0.5)
Singapore	Both	113 (100 to 127)	2.9 (2.6 to 3.2)	979 (861 to 1110)	24.2 (21.7 to 27.3)	12 (11 to 13)	0.4 (0.4 to 0.5)	339 (308 to 375)	10.2 (9.3 to 11.2)	281 (263 to 299)	8.7 (8.1 to 9.2)	58 (38 to 85)	1.5 (1 to 2.2)	202 (179 to 226)	3.7 (3.3 to 4.1)	1782 (1572 to 2003)	32.2 (28.8 to 35.9)	15 (14 to 16)	0.4 (0.3 to 0.4)	451 (408 to 507)	9.4 (8.6 to 10.4)	348 (326 to 373)	7.5 (7 to 8)	103 (67 to 148)	1.9 (1.3 to 2.7)	267 (229 to 315)	3.8 (3.2 to 4.4)	2360 (2022 to 2788)	33.2 (28.4 to 39.2)	19 (17 to 22)	0.3 (0.3 to 0.3)	550 (475 to 639)	7.9 (6.8 to 9.2)	414 (372 to 465)	6 (5.4 to 6.7)	136 (89 to 200)	1.9 (1.2 to 2.8)
Slovakia	Both	211 (186 to 235)	3.3 (2.9 to 3.7)	1725 (1520 to 1942)	27.5 (24.2 to 30.9)	40 (35 to 43)	0.6 (0.5 to 0.7)	1002 (892 to 1087)	15.5 (13.8 to 16.9)	892 (795 to 960)	13.8 (12.3 to 14.9)	109 (74 to 154)	1.7 (1.2 to 2.4)	234 (207 to 277)	3.3 (2.9 to 3.9)	1939 (1710 to 2321)	27.5 (24.3 to 33)	40 (36 to 44)	0.5 (0.5 to 0.6)	983 (895 to 1104)	13.3 (12.1 to 15.1)	861 (793 to 963)	11.6 (10.7 to 13)	122 (83 to 171)	1.7 (1.2 to 2.4)	265 (220 to 340)	3.3 (2.7 to 4.2)	2237 (1849 to 2894)	27.8 (22.9 to 36.3)	38 (33 to 45)	0.4 (0.4 to 0.5)	918 (788 to 1105)	10.7 (9.2 to 13)	781 (680 to 926)	9.1 (7.9 to 10.8)	137 (90 to 199)	1.7 (1.1 to 2.5)
Slovenia	Both	93 (84 to 103)	3.6 (3.2 to 3.9)	775 (695 to 861)	29.9 (26.9 to 33.3)	15 (14 to 16)	0.5 (0.5 to 0.6)	369 (340 to 399)	13.7 (12.6 to 14.8)	321 (300 to 343)	11.8 (11.1 to 12.6)	48 (32 to 66)	1.8 (1.2 to 2.6)	111 (100 to 123)	3.8 (3.4 to 4.2)	938 (843 to 1045)	32.5 (29.3 to 36.1)	16 (15 to 17)	0.5 (0.4 to 0.5)	370 (339 to 403)	11.7 (10.8 to 12.8)	313 (293 to 333)	9.8 (9.2 to 10.4)	57 (39 to 81)	2 (1.3 to 2.7)	121 (103 to 140)	3.7 (3.2 to 4.3)	1027 (877 to 1189)	32 (27.4 to 37.2)	16 (15 to 18)	0.4 (0.3 to 0.4)	358 (313 to 407)	9.7 (8.5 to 11)	296 (266 to 329)	7.8 (7 to 8.7)	62 (41 to 88)	1.9 (1.2 to 2.7)
Solomon Islands	Both	3 (2 to 4)	1.4 (1.1 to 1.8)	24 (17 to 33)	10.1 (7.6 to 13.5)	1 (1 to 1)	0.7 (0.5 to 0.8)	38 (29 to 48)	17.2 (13.7 to 21.6)	36 (28 to 46)	16.4 (13.1 to 20.6)	2 (1 to 2)	0.7 (0.5 to 1.1)	5 (3 to 6)	1.5 (1.1 to 2)	35 (24 to 49)	10.7 (7.8 to 14.5)	2 (1 to 2)	0.7 (0.6 to 0.9)	53 (40 to 69)	18.2 (14.2 to 23)	51 (39 to 65)	17.4 (13.7 to 21.9)	2 (1 to 4)	0.8 (0.5 to 1.2)	6 (5 to 9)	1.6 (1.2 to 2.1)	50 (35 to 70)	11.4 (8.4 to 15.4)	2 (2 to 3)	0.7 (0.5 to 0.9)	67 (51 to 87)	17.4 (13.6 to 21.9)	64 (49 to 81)	16.5 (13 to 20.8)	3 (2 to 5)	0.8 (0.5 to 1.2)
Somalia	Both	53 (35 to 78)	1.1 (0.8 to 1.6)	389 (257 to 576)	7.5 (5.1 to 11)	25 (17 to 36)	0.7 (0.5 to 0.9)	1001 (683 to 1421)	19.9 (13.8 to 28.3)	974 (664 to 1385)	19.3 (13.4 to 27.5)	27 (16 to 43)	0.6 (0.4 to 0.9)	79 (53 to 112)	1.1 (0.8 to 1.6)	579 (389 to 835)	7.7 (5.3 to 10.9)	36 (25 to 49)	0.7 (0.5 to 0.9)	1414 (981 to 1959)	19.6 (13.8 to 26.8)	1374 (959 to 1900)	19 (13.5 to 26.1)	40 (23 to 62)	0.6 (0.4 to 0.9)	117 (82 to 163)	1.2 (0.9 to 1.7)	876 (616 to 1231)	8.6 (6.1 to 11.8)	50 (37 to 67)	0.7 (0.5 to 0.9)	1896 (1357 to 2559)	20 (14.5 to 26.8)	1837 (1322 to 2473)	19.4 (14.1 to 25.7)	59 (35 to 94)	0.6 (0.4 to 1)
South Africa	Both	421 (354 to 459)	1.3 (1.1 to 1.4)	3329 (2794 to 3644)	9.9 (8.3 to 10.8)	119 (101 to 126)	0.5 (0.4 to 0.5)	3478 (3013 to 3716)	11.5 (9.9 to 12.3)	3257 (2821 to 3465)	10.8 (9.3 to 11.5)	221 (152 to 309)	0.7 (0.5 to 0.9)	492 (445 to 580)	1.2 (1.1 to 1.4)	3712 (3335 to 4407)	8.8 (8 to 10.3)	138 (130 to 154)	0.4 (0.4 to 0.5)	4041 (3758 to 4607)	10.5 (9.9 to 11.8)	3768 (3523 to 4287)	9.8 (9.3 to 11.1)	273 (190 to 369)	0.7 (0.5 to 0.9)	509 (454 to 629)	1 (0.9 to 1.2)	4058 (3605 to 5060)	7.9 (7.1 to 9.8)	136 (123 to 154)	0.3 (0.3 to 0.4)	3622 (3263 to 4195)	7.6 (6.9 to 8.7)	3355 (3030 to 3855)	7.1 (6.4 to 8.1)	268 (180 to 384)	0.5 (0.4 to 0.8)
South Korea	Both	1813 (1649 to 2001)	3.9 (3.6 to 4.3)	15409 (13934 to 17125)	32.1 (29.2 to 35.2)	260 (248 to 273)	0.8 (0.7 to 0.8)	6752 (6318 to 7310)	16.6 (15.6 to 17.7)	5822 (5559 to 6095)	14.6 (13.9 to 15.2)	930 (631 to 1325)	2 (1.4 to 2.8)	9847 (8947 to 11068)	16.4 (14.9 to 18.3)	87202 (79027 to 98213)	144.6 (130.7 to 162)	662 (639 to 687)	1.2 (1.2 to 1.3)	21048 (19128 to 23462)	36 (32.8 to 39.9)	16048 (15524 to 16772)	27.7 (26.8 to 28.9)	5000 (3227 to 7065)	8.3 (5.4 to 11.8)	8968 (7669 to 10460)	12.9 (11 to 15.2)	78908 (67455 to 92215)	114 (97.3 to 135.6)	713 (645 to 786)	0.9 (0.8 to 1)	19580 (16933 to 22646)	25.4 (21.8 to 29.8)	15014 (13542 to 16794)	18.8 (17 to 21.1)	4565 (2886 to 6693)	6.5 (4.1 to 9.6)
South Sudan	Both	44 (26 to 69)	1.1 (0.7 to 1.7)	334 (195 to 522)	7.8 (4.6 to 12.1)	18 (11 to 26)	0.6 (0.4 to 0.9)	663 (411 to 995)	17 (10.7 to 25.3)	640 (398 to 961)	16.4 (10.4 to 24.3)	23 (12 to 38)	0.6 (0.3 to 1)	63 (40 to 95)	1.3 (0.8 to 1.9)	491 (306 to 740)	9.1 (5.8 to 13.6)	22 (14 to 31)	0.6 (0.4 to 0.9)	850 (543 to 1225)	17.7 (11.6 to 25.6)	817 (525 to 1184)	17 (11.2 to 24.6)	32 (17 to 55)	0.7 (0.4 to 1.1)	78 (52 to 115)	1.3 (0.9 to 2)	608 (399 to 899)	9.9 (6.6 to 14.4)	27 (19 to 39)	0.7 (0.5 to 0.9)	1039 (701 to 1493)	18.6 (12.9 to 26.7)	999 (673 to 1422)	17.9 (12.4 to 25.7)	40 (23 to 65)	0.7 (0.4 to 1.1)
Spain	Both	1683 (1546 to 1823)	3.2 (2.9 to 3.5)	14050 (12860 to 15264)	27.1 (24.7 to 29.5)	297 (285 to 310)	0.5 (0.4 to 0.5)	6816 (6415 to 7282)	11.9 (11.1 to 12.8)	5941 (5695 to 6199)	10.2 (9.8 to 10.7)	875 (582 to 1214)	1.7 (1.1 to 2.3)	2413 (2195 to 2636)	3.8 (3.4 to 4.1)	20457 (18563 to 22421)	32.6 (29.3 to 35.9)	345 (331 to 360)	0.4 (0.4 to 0.4)	7803 (7251 to 8350)	11.2 (10.4 to 12.1)	6545 (6259 to 6827)	9.3 (8.8 to 9.7)	1258 (848 to 1725)	2 (1.3 to 2.7)	2631 (2306 to 2977)	3.6 (3.1 to 4.1)	22309 (19436 to 25289)	31.2 (27.2 to 35.6)	375 (342 to 409)	0.4 (0.3 to 0.4)	7980 (7103 to 8907)	9.9 (8.7 to 11.1)	6610 (5986 to 7240)	8 (7.2 to 8.8)	1370 (919 to 1923)	1.9 (1.2 to 2.6)
Sri Lanka	Both	506 (377 to 580)	3.2 (2.4 to 3.6)	4139 (3046 to 4779)	25.3 (18.7 to 29.1)	114 (91 to 125)	0.9 (0.7 to 1)	3233 (2552 to 3566)	22 (17.5 to 24.3)	2971 (2363 to 3267)	20.4 (16.3 to 22.3)	261 (163 to 370)	1.7 (1 to 2.3)	589 (484 to 670)	2.9 (2.4 to 3.2)	4943 (4033 to 5669)	23.6 (19.4 to 26.8)	104 (92 to 112)	0.6 (0.5 to 0.6)	2905 (2497 to 3194)	15 (13.1 to 16.4)	2602 (2268 to 2817)	13.5 (12 to 14.6)	303 (200 to 434)	1.5 (1 to 2.1)	924 (686 to 1214)	3.6 (2.7 to 4.8)	7876 (5799 to 10433)	30.8 (22.8 to 40.8)	129 (102 to 160)	0.5 (0.4 to 0.7)	3489 (2723 to 4464)	13.7 (10.6 to 17.4)	3014 (2361 to 3757)	11.8 (9.3 to 14.7)	475 (289 to 761)	1.9 (1.1 to 3)
Sudan	Both	157 (97 to 239)	1.1 (0.7 to 1.6)	1241 (735 to 1919)	8.1 (5.1 to 12.4)	53 (39 to 71)	0.4 (0.3 to 0.6)	1610 (1105 to 2260)	11.5 (8.2 to 16)	1529 (1054 to 2132)	10.9 (7.8 to 15.1)	81 (45 to 136)	0.6 (0.3 to 0.9)	233 (150 to 344)	1.2 (0.8 to 1.8)	1888 (1178 to 2831)	9.7 (6.3 to 14.2)	64 (49 to 84)	0.5 (0.3 to 0.6)	1960 (1416 to 2673)	11.5 (8.4 to 15.4)	1841 (1333 to 2490)	10.9 (8 to 14.4)	119 (69 to 198)	0.6 (0.4 to 1)	388 (264 to 545)	1.5 (1.1 to 2.1)	3236 (2161 to 4586)	12.2 (8.4 to 17)	81 (62 to 103)	0.4 (0.3 to 0.6)	2545 (1884 to 3316)	11.3 (8.5 to 14.6)	2346 (1735 to 3064)	10.5 (8 to 13.6)	199 (112 to 323)	0.8 (0.5 to 1.2)
Suriname	Both	5 (5 to 6)	1.5 (1.3 to 1.7)	42 (36 to 48)	11.6 (10.1 to 13.3)	1 (1 to 2)	0.5 (0.4 to 0.5)	41 (37 to 45)	12.3 (11.1 to 13.5)	38 (35 to 42)	11.5 (10.5 to 12.7)	3 (2 to 4)	0.7 (0.5 to 1.1)	9 (8 to 10)	1.8 (1.6 to 2.1)	73 (64 to 85)	14.5 (12.8 to 16.8)	2 (2 to 2)	0.5 (0.5 to 0.6)	63 (57 to 70)	13.8 (12.5 to 15.1)	59 (53 to 64)	12.8 (11.7 to 14.1)	5 (3 to 7)	0.9 (0.6 to 1.3)	15 (13 to 17)	2.4 (2 to 2.8)	122 (103 to 144)	19.7 (16.6 to 23.2)	3 (3 to 4)	0.6 (0.5 to 0.7)	91 (79 to 104)	15 (13.1 to 17.1)	83 (73 to 95)	13.8 (12.1 to 15.6)	8 (5 to 11)	1.2 (0.8 to 1.8)
Swaziland	Both	6 (4 to 8)	1.2 (0.9 to 1.7)	45 (33 to 64)	8.7 (6.5 to 12.3)	2 (2 to 3)	0.6 (0.5 to 0.8)	68 (52 to 88)	14.6 (11.2 to 18.8)	64 (50 to 84)	13.9 (10.7 to 17.9)	3 (2 to 5)	0.7 (0.4 to 1)	8 (5 to 12)	1.4 (0.9 to 2.1)	54 (33 to 84)	8.7 (5.5 to 13.5)	3 (2 to 4)	0.7 (0.5 to 1)	96 (66 to 138)	17.1 (11.7 to 24.5)	92 (64 to 131)	16.3 (11.2 to 23.4)	4 (3 to 7)	0.8 (0.4 to 1.3)	9 (6 to 13)	1.3 (0.9 to 1.9)	69 (46 to 103)	9.3 (6.2 to 13.9)	3 (2 to 4)	0.6 (0.4 to 0.8)	90 (64 to 126)	13.6 (9.6 to 19)	86 (60 to 119)	12.9 (9.1 to 18.1)	5 (3 to 8)	0.7 (0.4 to 1.1)
Sweden	Both	366 (338 to 398)	3 (2.7 to 3.2)	2995 (2752 to 3264)	25.1 (23 to 27.5)	69 (66 to 74)	0.4 (0.4 to 0.4)	1370 (1284 to 1467)	9.6 (9 to 10.4)	1178 (1119 to 1236)	8.1 (7.7 to 8.4)	192 (131 to 265)	1.5 (1 to 2.1)	467 (427 to 508)	3.6 (3.2 to 3.9)	3884 (3539 to 4249)	30.6 (27.8 to 33.7)	78 (74 to 82)	0.4 (0.4 to 0.4)	1532 (1420 to 1652)	10 (9.2 to 10.9)	1288 (1228 to 1353)	8.1 (7.8 to 8.5)	244 (166 to 333)	1.8 (1.2 to 2.6)	523 (470 to 583)	3.6 (3.2 to 4)	4366 (3926 to 4874)	30.9 (27.6 to 34.7)	82 (76 to 90)	0.4 (0.4 to 0.4)	1634 (1480 to 1802)	9.5 (8.5 to 10.5)	1363 (1258 to 1476)	7.6 (7 to 8.2)	271 (181 to 376)	1.8 (1.2 to 2.6)
Switzerland	Both	464 (423 to 508)	4.7 (4.3 to 5.2)	3923 (3557 to 4319)	40.9 (36.9 to 45.1)	64 (60 to 68)	0.5 (0.5 to 0.6)	1365 (1259 to 1487)	12.8 (11.8 to 14.1)	1126 (1064 to 1190)	10.4 (9.8 to 10.9)	239 (164 to 333)	2.4 (1.7 to 3.4)	593 (539 to 651)	5.4 (4.9 to 5.9)	5059 (4586 to 5575)	46.6 (42.1 to 51.6)	72 (67 to 76)	0.5 (0.5 to 0.5)	1540 (1406 to 1686)	12.6 (11.4 to 13.9)	1234 (1164 to 1308)	9.8 (9.3 to 10.4)	306 (204 to 429)	2.8 (1.8 to 3.9)	574 (498 to 657)	4.3 (3.8 to 5)	4886 (4228 to 5625)	37.8 (32.9 to 43.6)	74 (66 to 83)	0.4 (0.4 to 0.5)	1510 (1330 to 1733)	10.2 (8.9 to 11.7)	1214 (1077 to 1369)	7.9 (7 to 9)	295 (202 to 419)	2.2 (1.5 to 3.2)
Syria	Both	66 (49 to 82)	0.8 (0.6 to 1)	544 (405 to 683)	6.1 (4.4 to 7.6)	14 (11 to 17)	0.2 (0.2 to 0.3)	426 (342 to 508)	5.4 (4.3 to 6.5)	392 (314 to 469)	5 (3.9 to 6)	34 (21 to 50)	0.4 (0.2 to 0.6)	110 (92 to 130)	0.9 (0.7 to 1)	940 (778 to 1113)	7 (5.6 to 8.2)	17 (14 to 20)	0.2 (0.2 to 0.2)	537 (457 to 615)	4.7 (3.9 to 5.4)	480 (412 to 547)	4.3 (3.6 to 4.9)	57 (37 to 83)	0.4 (0.3 to 0.6)	166 (129 to 209)	1.1 (0.8 to 1.3)	1406 (1083 to 1793)	8.7 (6.8 to 11)	24 (20 to 29)	0.2 (0.2 to 0.2)	716 (585 to 869)	4.9 (4.1 to 5.9)	629 (521 to 758)	4.4 (3.6 to 5.2)	87 (53 to 128)	0.6 (0.3 to 0.8)
Taiwan	Both	790 (723 to 866)	3.4 (3.2 to 3.8)	6734 (6140 to 7404)	29 (26.6 to 31.7)	107 (102 to 113)	0.5 (0.5 to 0.6)	3016 (2793 to 3243)	14 (13.1 to 15)	2608 (2484 to 2741)	12.2 (11.7 to 12.8)	408 (275 to 569)	1.8 (1.2 to 2.5)	1511 (1376 to 1660)	5.3 (4.8 to 5.8)	13076 (11854 to 14409)	45.4 (41.2 to 49.9)	150 (142 to 158)	0.5 (0.5 to 0.6)	4073 (3729 to 4456)	14.4 (13.3 to 15.7)	3292 (3122 to 3463)	11.7 (11.1 to 12.3)	781 (523 to 1085)	2.7 (1.8 to 3.8)	1908 (1695 to 2156)	5.5 (4.9 to 6.2)	16361 (14442 to 18602)	47.3 (41.9 to 53.9)	201 (184 to 219)	0.5 (0.5 to 0.6)	4887 (4404 to 5489)	13.4 (12 to 15)	3896 (3550 to 4246)	10.5 (9.6 to 11.5)	992 (659 to 1398)	2.8 (1.9 to 4)
Tajikistan	Both	14 (12 to 16)	0.4 (0.3 to 0.5)	107 (93 to 128)	3 (2.6 to 3.4)	6 (4 to 6)	0.2 (0.1 to 0.2)	145 (129 to 162)	4.4 (3.8 to 5)	137 (122 to 154)	4.1 (3.6 to 4.7)	7 (5 to 11)	0.2 (0.1 to 0.3)	19 (17 to 23)	0.4 (0.4 to 0.5)	153 (132 to 185)	3.1 (2.7 to 3.7)	6 (5 to 7)	0.2 (0.1 to 0.2)	166 (148 to 186)	3.9 (3.4 to 4.4)	156 (139 to 174)	3.7 (3.2 to 4.2)	10 (7 to 14)	0.2 (0.2 to 0.3)	34 (29 to 40)	0.5 (0.4 to 0.6)	276 (236 to 332)	4 (3.4 to 4.7)	9 (7 to 10)	0.2 (0.1 to 0.2)	251 (219 to 286)	4.2 (3.7 to 4.8)	233 (204 to 266)	3.9 (3.4 to 4.5)	18 (12 to 26)	0.3 (0.2 to 0.4)
Tanzania	Both	245 (184 to 343)	1.2 (0.9 to 1.7)	1860 (1387 to 2615)	8.9 (6.8 to 12.5)	91 (71 to 122)	0.6 (0.5 to 0.8)	3357 (2593 to 4519)	17.2 (13.4 to 23)	3230 (2493 to 4337)	16.6 (12.9 to 22.2)	127 (81 to 201)	0.7 (0.4 to 1)	324 (240 to 467)	1.2 (0.9 to 1.7)	2524 (1851 to 3676)	9.1 (6.8 to 12.8)	107 (83 to 142)	0.5 (0.4 to 0.7)	3848 (2973 to 5233)	15.4 (11.9 to 20.5)	3679 (2849 to 5028)	14.7 (11.4 to 19.6)	170 (102 to 270)	0.7 (0.4 to 1)	544 (407 to 743)	1.5 (1.2 to 2)	4391 (3249 to 6088)	11.7 (8.9 to 15.8)	157 (124 to 202)	0.6 (0.5 to 0.8)	5586 (4316 to 7361)	16.7 (13.1 to 21.6)	5309 (4119 to 7004)	15.9 (12.4 to 20.6)	278 (171 to 431)	0.8 (0.5 to 1.2)
Thailand	Both	1549 (1281 to 2320)	2.7 (2.3 to 4)	12730 (10454 to 19486)	21.7 (18.2 to 32.3)	355 (313 to 452)	0.8 (0.7 to 1)	10061 (8744 to 13556)	19.5 (17 to 25.6)	9258 (8073 to 12409)	18 (15.8 to 23.6)	803 (506 to 1274)	1.4 (0.9 to 2.2)	2183 (1738 to 3936)	2.9 (2.4 to 5.1)	18258 (14392 to 33895)	24.1 (19.2 to 43.1)	419 (371 to 554)	0.7 (0.6 to 0.9)	10466 (8964 to 15676)	15.1 (13.1 to 21.7)	9343 (8042 to 13625)	13.6 (11.9 to 19.1)	1123 (694 to 2057)	1.5 (1 to 2.7)	2779 (2095 to 5676)	2.8 (2.2 to 5.9)	23350 (17373 to 49018)	23.9 (17.8 to 50.9)	490 (418 to 730)	0.5 (0.4 to 0.8)	11432 (9332 to 19379)	11.7 (9.6 to 19.9)	10003 (8302 to 16788)	10.3 (8.6 to 17.1)	1429 (848 to 2992)	1.5 (0.9 to 3.1)
The Bahamas	Both	7 (6 to 8)	2.8 (2.5 to 3.2)	62 (54 to 71)	23.1 (20.4 to 26.3)	1 (1 to 1)	0.6 (0.5 to 0.6)	35 (32 to 38)	15.2 (14 to 16.5)	31 (29 to 34)	13.8 (12.7 to 14.8)	4 (3 to 5)	1.5 (1 to 2)	11 (10 to 13)	3.2 (2.9 to 3.6)	95 (84 to 108)	27.1 (24.1 to 30.4)	2 (1 to 2)	0.6 (0.5 to 0.6)	48 (44 to 52)	15.3 (14 to 16.6)	42 (39 to 45)	13.6 (12.5 to 14.6)	6 (4 to 8)	1.7 (1.1 to 2.3)	16 (14 to 19)	3.7 (3.2 to 4.4)	135 (115 to 159)	31.5 (26.7 to 36.9)	2 (2 to 3)	0.6 (0.5 to 0.7)	69 (61 to 78)	16.8 (14.9 to 19.1)	60 (54 to 68)	14.9 (13.3 to 16.6)	8 (6 to 12)	2 (1.3 to 2.8)
The Gambia	Both	4 (3 to 5)	0.6 (0.5 to 0.7)	29 (23 to 36)	4 (3.2 to 5)	2 (1 to 2)	0.3 (0.3 to 0.4)	47 (39 to 58)	7.5 (6.2 to 9.2)	45 (37 to 55)	7.2 (6 to 8.8)	2 (1 to 3)	0.3 (0.2 to 0.4)	6 (5 to 8)	0.7 (0.5 to 0.8)	46 (37 to 59)	4.7 (3.9 to 6.1)	2 (2 to 3)	0.3 (0.3 to 0.4)	70 (58 to 84)	8.1 (6.8 to 9.8)	66 (56 to 81)	7.7 (6.5 to 9.4)	3 (2 to 5)	0.4 (0.2 to 0.5)	9 (7 to 12)	0.7 (0.6 to 0.9)	69 (54 to 92)	5.2 (4.1 to 6.9)	3 (3 to 4)	0.3 (0.3 to 0.4)	93 (75 to 119)	8 (6.5 to 10.2)	88 (71 to 112)	7.6 (6.2 to 9.7)	5 (3 to 7)	0.4 (0.2 to 0.6)
Timor-Leste	Both	7 (4 to 10)	1.4 (1 to 1.9)	53 (32 to 73)	10.2 (6.7 to 13.9)	3 (2 to 4)	0.8 (0.6 to 1)	88 (58 to 119)	19 (13.2 to 25)	85 (56 to 114)	18.3 (12.8 to 24)	3 (2 to 5)	0.7 (0.4 to 1.1)	10 (7 to 13)	1.6 (1.1 to 2.1)	77 (48 to 104)	11.6 (7.7 to 15.5)	4 (3 to 5)	0.7 (0.6 to 0.9)	107 (76 to 139)	17 (12.5 to 21.9)	102 (73 to 134)	16.2 (11.9 to 21)	5 (3 to 8)	0.8 (0.5 to 1.2)	17 (11 to 22)	1.9 (1.4 to 2.5)	131 (87 to 171)	14.7 (10.2 to 19.2)	6 (4 to 7)	0.7 (0.6 to 0.9)	149 (108 to 192)	17.3 (12.8 to 22.3)	140 (103 to 180)	16.3 (12.2 to 20.9)	9 (5 to 13)	1 (0.6 to 1.5)
Togo	Both	13 (10 to 17)	0.6 (0.4 to 0.7)	98 (71 to 131)	4 (3 to 5.1)	5 (4 to 7)	0.3 (0.3 to 0.4)	184 (143 to 234)	8.4 (6.6 to 10.4)	177 (138 to 225)	8 (6.3 to 10)	7 (4 to 10)	0.3 (0.2 to 0.4)	16 (12 to 20)	0.5 (0.4 to 0.6)	119 (93 to 154)	3.6 (2.8 to 4.5)	6 (5 to 8)	0.3 (0.2 to 0.3)	202 (164 to 247)	6.9 (5.7 to 8.4)	194 (157 to 236)	6.7 (5.5 to 8.1)	8 (6 to 12)	0.3 (0.2 to 0.4)	24 (19 to 31)	0.5 (0.4 to 0.7)	189 (145 to 239)	3.9 (3 to 4.9)	9 (7 to 11)	0.3 (0.2 to 0.3)	275 (222 to 338)	6.6 (5.3 to 8)	262 (212 to 322)	6.3 (5.1 to 7.6)	13 (8 to 19)	0.3 (0.2 to 0.4)
Tonga	Both	1 (1 to 1)	1.4 (1.2 to 1.7)	7 (6 to 9)	10.5 (8.6 to 12.8)	0 (0 to 0)	0.7 (0.5 to 0.8)	9 (8 to 11)	14.2 (11.8 to 16.9)	9 (7 to 11)	13.4 (11.2 to 16)	0 (0 to 1)	0.7 (0.5 to 1.1)	1 (1 to 2)	1.8 (1.5 to 2.2)	11 (9 to 13)	13.4 (11 to 16.5)	0 (0 to 1)	0.7 (0.6 to 0.9)	12 (10 to 14)	15.5 (12.8 to 19)	11 (9 to 13)	14.6 (12.1 to 17.9)	1 (0 to 1)	0.9 (0.6 to 1.3)	2 (1 to 2)	2 (1.6 to 2.5)	13 (10 to 17)	15.2 (11.9 to 19.1)	1 (0 to 1)	0.7 (0.6 to 0.9)	13 (10 to 16)	15.4 (12.6 to 18.8)	12 (10 to 15)	14.3 (11.7 to 17.6)	1 (1 to 1)	1 (0.7 to 1.5)
Trinidad and Tobago	Both	28 (25 to 32)	2.4 (2.1 to 2.7)	232 (203 to 265)	19.3 (17.1 to 21.9)	6 (6 to 7)	0.6 (0.6 to 0.7)	176 (163 to 191)	16 (14.8 to 17.4)	161 (149 to 174)	14.8 (13.7 to 15.9)	15 (10 to 20)	1.2 (0.8 to 1.7)	35 (31 to 39)	2.4 (2.1 to 2.7)	289 (256 to 325)	19.6 (17.5 to 22.1)	7 (6 to 7)	0.5 (0.5 to 0.5)	185 (169 to 200)	13 (12 to 14.1)	167 (153 to 179)	11.8 (10.9 to 12.6)	18 (12 to 25)	1.2 (0.8 to 1.7)	46 (35 to 58)	2.6 (2 to 3.3)	380 (288 to 489)	21.8 (16.5 to 28)	8 (7 to 10)	0.5 (0.4 to 0.6)	228 (184 to 282)	12.7 (10.3 to 15.7)	204 (167 to 251)	11.4 (9.2 to 13.9)	23 (14 to 35)	1.3 (0.8 to 2)
Tunisia	Both	209 (176 to 247)	2.5 (2.2 to 3)	1783 (1487 to 2109)	21.3 (18 to 25.3)	31 (28 to 40)	0.5 (0.4 to 0.6)	943 (833 to 1112)	12.5 (11.1 to 15.2)	837 (746 to 991)	11.2 (10 to 13.7)	107 (68 to 156)	1.3 (0.8 to 1.9)	345 (263 to 449)	3.3 (2.5 to 4.3)	2993 (2270 to 3901)	28.1 (21.5 to 36.8)	40 (32 to 52)	0.5 (0.4 to 0.6)	1198 (971 to 1493)	12.3 (10 to 15.4)	1022 (837 to 1268)	10.7 (8.7 to 13.4)	177 (107 to 271)	1.7 (1 to 2.6)	478 (349 to 639)	3.7 (2.8 to 5)	4159 (3029 to 5588)	32.4 (23.7 to 43.6)	51 (40 to 69)	0.4 (0.3 to 0.6)	1453 (1119 to 1891)	11.7 (9 to 15.2)	1208 (937 to 1556)	9.8 (7.6 to 12.6)	245 (146 to 386)	1.9 (1.2 to 3)
Turkey	Both	1096 (793 to 1542)	2.1 (1.5 to 2.9)	8970 (6432 to 12772)	17 (12.2 to 23.7)	270 (209 to 340)	0.6 (0.5 to 0.8)	7501 (5685 to 9741)	15.3 (11.7 to 19.6)	6946 (5288 to 8887)	14.3 (10.9 to 18.1)	555 (331 to 837)	1.1 (0.6 to 1.6)	2035 (1756 to 2732)	3 (2.6 to 3.9)	17346 (14872 to 23513)	25 (21.5 to 33.5)	305 (277 to 369)	0.5 (0.4 to 0.6)	8417 (7552 to 10283)	12.8 (11.5 to 15.7)	7383 (6715 to 8926)	11.3 (10.3 to 13.7)	1035 (685 to 1533)	1.5 (1 to 2.2)	2964 (2402 to 4400)	3.3 (2.7 to 4.9)	25539 (20614 to 38144)	28.2 (22.8 to 42.2)	367 (318 to 481)	0.4 (0.4 to 0.6)	9993 (8491 to 13290)	11.3 (9.6 to 15)	8480 (7362 to 11100)	9.6 (8.3 to 12.6)	1513 (971 to 2315)	1.7 (1.1 to 2.6)
Turkmenistan	Both	39 (34 to 44)	1.4 (1.2 to 1.5)	317 (278 to 364)	10.6 (9.3 to 12)	9 (9 to 10)	0.4 (0.4 to 0.4)	305 (276 to 334)	11.3 (10.3 to 12.4)	284 (259 to 309)	10.6 (9.7 to 11.5)	20 (13 to 30)	0.7 (0.5 to 1)	56 (49 to 63)	1.5 (1.3 to 1.7)	459 (407 to 519)	12 (10.7 to 13.4)	11 (10 to 12)	0.4 (0.4 to 0.4)	357 (329 to 385)	10.5 (9.7 to 11.4)	328 (304 to 353)	9.7 (9 to 10.5)	29 (19 to 41)	0.8 (0.5 to 1.1)	85 (74 to 99)	1.8 (1.6 to 2.1)	722 (617 to 835)	14.8 (12.8 to 17.1)	13 (11 to 14)	0.3 (0.3 to 0.4)	415 (368 to 463)	9.4 (8.4 to 10.4)	370 (331 to 407)	8.5 (7.6 to 9.3)	45 (29 to 65)	0.9 (0.6 to 1.4)
Uganda	Both	153 (124 to 187)	1.3 (1 to 1.5)	1139 (912 to 1399)	8.9 (7.2 to 10.8)	57 (48 to 69)	0.6 (0.5 to 0.8)	2218 (1839 to 2658)	18.6 (15.7 to 22.4)	2137 (1772 to 2561)	17.9 (15.1 to 21.5)	81 (52 to 117)	0.7 (0.5 to 1)	259 (206 to 313)	1.6 (1.3 to 1.9)	2021 (1581 to 2465)	11.6 (9.4 to 13.7)	83 (70 to 95)	0.7 (0.6 to 0.8)	3252 (2636 to 3809)	20.8 (17.5 to 24.1)	3118 (2525 to 3644)	20 (16.8 to 23)	134 (86 to 198)	0.8 (0.6 to 1.2)	379 (284 to 502)	1.7 (1.3 to 2.1)	3034 (2245 to 4078)	12.7 (9.7 to 16.5)	117 (94 to 144)	0.7 (0.6 to 0.9)	4480 (3534 to 5650)	20.9 (16.7 to 25.7)	4287 (3388 to 5394)	20 (16 to 24.6)	193 (119 to 303)	0.9 (0.6 to 1.3)
Ukraine	Both	1866 (1666 to 2086)	2.8 (2.5 to 3.1)	14970 (13364 to 16813)	22.8 (20.2 to 25.7)	395 (362 to 431)	0.5 (0.5 to 0.6)	10522 (9590 to 11552)	14.9 (13.6 to 16.3)	9538 (8760 to 10391)	13.4 (12.3 to 14.5)	984 (676 to 1364)	1.5 (1 to 2.1)	2579 (2368 to 2789)	4.1 (3.7 to 4.4)	21158 (19390 to 22976)	33.9 (30.9 to 36.9)	438 (420 to 456)	0.6 (0.6 to 0.6)	11930 (11256 to 12659)	17.3 (16.3 to 18.4)	10569 (10092 to 11002)	15.2 (14.5 to 15.8)	1361 (958 to 1867)	2.1 (1.5 to 2.9)	2711 (2396 to 3078)	4.3 (3.8 to 5)	22694 (19986 to 25821)	36.9 (32.6 to 42.5)	374 (343 to 411)	0.5 (0.5 to 0.6)	10445 (9438 to 11740)	15.5 (13.9 to 17.5)	9019 (8278 to 10000)	13.2 (12.1 to 14.8)	1426 (957 to 2041)	2.3 (1.5 to 3.3)
United Arab Emirates	Both	37 (28 to 50)	2 (1.3 to 3)	323 (244 to 439)	15.5 (10.7 to 23.4)	4 (3 to 6)	0.5 (0.3 to 0.8)	191 (146 to 246)	13.4 (8.8 to 19.9)	171 (132 to 222)	12.3 (8.2 to 18.4)	19 (11 to 30)	1 (0.6 to 1.7)	109 (80 to 149)	2.8 (1.9 to 4.2)	963 (710 to 1312)	23 (15.8 to 34)	9 (6 to 12)	0.6 (0.3 to 0.9)	416 (308 to 555)	14.8 (9.7 to 22.3)	360 (264 to 475)	13.4 (8.7 to 19.9)	56 (34 to 91)	1.5 (0.9 to 2.5)	313 (218 to 441)	3.1 (2 to 4.5)	2773 (1928 to 3886)	25.4 (16.9 to 36.7)	23 (15 to 35)	0.5 (0.3 to 0.8)	1049 (704 to 1531)	14.7 (9.5 to 22.2)	886 (593 to 1309)	13.1 (8.4 to 19.7)	163 (89 to 268)	1.6 (0.9 to 2.6)
United Kingdom	Both	1983 (1923 to 2042)	2.5 (2.5 to 2.6)	16347 (15832 to 16855)	21.4 (20.7 to 22)	350 (343 to 357)	0.4 (0.3 to 0.4)	7598 (7230 to 8008)	8.8 (8.3 to 9.3)	6559 (6436 to 6675)	7.5 (7.3 to 7.6)	1039 (724 to 1400)	1.3 (0.9 to 1.8)	2714 (2630 to 2799)	3.2 (3.1 to 3.3)	22910 (22184 to 23662)	27.6 (26.7 to 28.5)	377 (368 to 385)	0.3 (0.3 to 0.3)	8298 (7815 to 8820)	8.8 (8.3 to 9.4)	6888 (6747 to 7027)	7.2 (7 to 7.3)	1410 (978 to 1927)	1.7 (1.1 to 2.3)	3244 (3121 to 3368)	3.4 (3.3 to 3.6)	27454 (26407 to 28511)	29.8 (28.7 to 31)	426 (414 to 438)	0.3 (0.3 to 0.3)	9194 (8611 to 9853)	8.6 (8 to 9.3)	7514 (7292 to 7713)	6.8 (6.7 to 7)	1680 (1164 to 2282)	1.8 (1.2 to 2.4)
United States	Both	15197 (14797 to 15620)	4.6 (4.5 to 4.8)	127754 (124242 to 131512)	39.3 (38.3 to 40.5)	1373 (1350 to 1396)	0.4 (0.4 to 0.4)	35560 (33007 to 38530)	10.5 (9.8 to 11.5)	27468 (27005 to 27941)	8.1 (7.9 to 8.2)	8092 (5688 to 10920)	2.5 (1.7 to 3.3)	20869 (20336 to 21458)	5.3 (5.2 to 5.5)	176805 (172094 to 182062)	45.5 (44.3 to 46.9)	1711 (1681 to 1742)	0.4 (0.4 to 0.4)	44815 (41437 to 48956)	11.1 (10.3 to 12.2)	33818 (33200 to 34454)	8.3 (8.2 to 8.5)	10997 (7788 to 14914)	2.8 (2 to 3.8)	25896 (24842 to 26874)	5.5 (5.3 to 5.8)	218853 (209678 to 227327)	47.5 (45.4 to 49.5)	2138 (2061 to 2204)	0.4 (0.4 to 0.4)	55014 (50565 to 60245)	11.2 (10.2 to 12.3)	41387 (40011 to 42753)	8.3 (8 to 8.5)	13628 (9672 to 18399)	2.9 (2 to 4)
Uruguay	Both	92 (83 to 101)	2.5 (2.2 to 2.7)	739 (665 to 817)	20.4 (18.2 to 22.6)	24 (22 to 26)	0.6 (0.5 to 0.6)	561 (517 to 607)	14 (12.9 to 15.2)	514 (474 to 553)	12.8 (11.8 to 13.7)	47 (32 to 64)	1.3 (0.9 to 1.7)	111 (100 to 121)	2.8 (2.5 to 3.1)	903 (810 to 993)	23.5 (21 to 25.9)	25 (24 to 27)	0.5 (0.5 to 0.6)	577 (532 to 620)	13.5 (12.4 to 14.5)	520 (486 to 554)	12 (11.2 to 12.8)	57 (39 to 79)	1.4 (1 to 2)	128 (109 to 151)	3 (2.5 to 3.6)	1058 (889 to 1247)	25.6 (21.4 to 30.2)	26 (23 to 29)	0.5 (0.4 to 0.5)	588 (509 to 671)	12.6 (10.8 to 14.3)	522 (454 to 590)	11 (9.5 to 12.5)	66 (44 to 94)	1.6 (1 to 2.2)
Uzbekistan	Both	84 (74 to 95)	0.5 (0.5 to 0.6)	669 (594 to 760)	3.9 (3.5 to 4.5)	22 (20 to 26)	0.2 (0.2 to 0.2)	631 (569 to 710)	4.2 (3.7 to 4.8)	586 (531 to 658)	3.9 (3.5 to 4.5)	45 (30 to 65)	0.3 (0.2 to 0.4)	144 (127 to 163)	0.7 (0.6 to 0.8)	1175 (1030 to 1338)	5.4 (4.8 to 6.1)	30 (28 to 33)	0.2 (0.2 to 0.2)	880 (797 to 964)	4.8 (4.4 to 5.2)	803 (736 to 872)	4.4 (4 to 4.8)	77 (49 to 111)	0.4 (0.2 to 0.5)	248 (206 to 292)	0.9 (0.8 to 1)	2070 (1717 to 2452)	7.1 (6 to 8.3)	41 (36 to 46)	0.2 (0.2 to 0.2)	1210 (1044 to 1382)	4.9 (4.3 to 5.6)	1080 (945 to 1223)	4.5 (3.9 to 5)	129 (84 to 191)	0.5 (0.3 to 0.7)
Vanuatu	Both	2 (1 to 3)	1.6 (1 to 2.4)	12 (7 to 19)	11.2 (7 to 17.2)	1 (0 to 1)	0.8 (0.5 to 1.2)	20 (13 to 30)	20.5 (12.9 to 30.5)	19 (12 to 29)	19.6 (12.5 to 29.1)	1 (0 to 1)	0.8 (0.5 to 1.5)	3 (2 to 4)	1.8 (1.1 to 2.7)	20 (12 to 30)	12.8 (7.8 to 19.5)	1 (1 to 1)	0.9 (0.6 to 1.3)	32 (19 to 48)	22.7 (14.2 to 33.9)	30 (19 to 46)	21.8 (13.6 to 32.5)	1 (1 to 2)	1 (0.5 to 1.7)	4 (2 to 6)	1.9 (1.2 to 2.9)	28 (17 to 45)	13.8 (8.6 to 21.7)	1 (1 to 2)	0.9 (0.6 to 1.3)	43 (26 to 64)	22.6 (14.1 to 33.7)	41 (25 to 62)	21.6 (13.4 to 32.3)	2 (1 to 3)	1 (0.5 to 1.8)
Venezuela	Both	320 (288 to 354)	2 (1.8 to 2.2)	2664 (2388 to 2964)	16.3 (14.7 to 18)	66 (61 to 71)	0.5 (0.5 to 0.6)	1809 (1684 to 1944)	12.7 (11.9 to 13.7)	1644 (1542 to 1753)	11.7 (10.9 to 12.5)	164 (108 to 233)	1 (0.7 to 1.4)	585 (523 to 645)	2.6 (2.3 to 2.8)	4929 (4379 to 5459)	21.4 (19.2 to 23.5)	106 (100 to 112)	0.6 (0.5 to 0.6)	2879 (2679 to 3089)	14 (13 to 15)	2579 (2425 to 2737)	12.7 (11.9 to 13.4)	300 (202 to 426)	1.3 (0.9 to 1.9)	933 (750 to 1137)	3 (2.4 to 3.7)	7880 (6312 to 9656)	25.2 (20.3 to 30.8)	157 (132 to 184)	0.6 (0.5 to 0.7)	4158 (3467 to 4914)	14.2 (11.8 to 16.7)	3677 (3096 to 4308)	12.6 (10.6 to 14.8)	481 (310 to 711)	1.6 (1 to 2.3)
Vietnam	Both	1778 (1471 to 2199)	3 (2.4 to 3.9)	14519 (11933 to 17734)	23.5 (19.3 to 30.6)	469 (394 to 694)	0.9 (0.8 to 1.4)	14244 (12148 to 18384)	25.1 (21.2 to 34.8)	13336 (11421 to 17274)	23.6 (20 to 32.7)	908 (591 to 1338)	1.5 (1 to 2.3)	4035 (3236 to 4934)	5 (4 to 6)	33994 (26652 to 42129)	40.9 (33 to 49.7)	758 (649 to 969)	1.1 (1 to 1.5)	23375 (20063 to 27472)	31.3 (26.8 to 37)	21298 (18371 to 24904)	28.7 (24.7 to 34.1)	2076 (1348 to 3074)	2.6 (1.7 to 3.7)	7004 (5516 to 9025)	6.7 (5.3 to 8.5)	59793 (46359 to 78075)	56.1 (44.1 to 72.3)	1034 (862 to 1320)	1.2 (1 to 1.5)	31770 (26270 to 38693)	32.2 (26.8 to 39.1)	28157 (23450 to 33916)	28.8 (24 to 34.7)	3613 (2274 to 5555)	3.4 (2.2 to 5.3)
Virgin Islands, U.S.	Both	2 (2 to 2)	1.7 (1.5 to 1.9)	17 (15 to 19)	13.7 (12 to 15.6)	0 (0 to 0)	0.4 (0.4 to 0.4)	12 (10 to 13)	9.8 (8.9 to 10.7)	10 (10 to 12)	8.9 (8.1 to 9.7)	1 (1 to 2)	0.9 (0.6 to 1.3)	4 (3 to 4)	2.6 (2.3 to 2.9)	31 (27 to 36)	21.4 (18.7 to 24.3)	1 (1 to 1)	0.4 (0.4 to 0.5)	17 (15 to 19)	11.1 (9.7 to 12.4)	15 (13 to 17)	9.7 (8.6 to 10.8)	2 (1 to 3)	1.4 (0.9 to 1.9)	4 (4 to 5)	2.8 (2.4 to 3.3)	35 (30 to 42)	23.4 (19.6 to 27.9)	1 (1 to 1)	0.5 (0.4 to 0.5)	21 (18 to 24)	12 (10.2 to 14)	19 (16 to 21)	10.5 (8.9 to 12.1)	2 (2 to 3)	1.5 (1 to 2.2)
Yemen	Both	89 (53 to 141)	1 (0.7 to 1.6)	695 (403 to 1127)	7.7 (4.7 to 12.3)	30 (21 to 42)	0.5 (0.3 to 0.6)	967 (632 to 1411)	11.8 (8.1 to 17.2)	922 (606 to 1338)	11.3 (7.7 to 16.2)	45 (24 to 79)	0.5 (0.3 to 0.9)	156 (102 to 236)	1.3 (0.9 to 1.9)	1265 (807 to 1943)	9.8 (6.4 to 14.7)	42 (31 to 58)	0.5 (0.3 to 0.6)	1359 (963 to 1895)	12 (8.6 to 16.6)	1279 (906 to 1784)	11.3 (8.2 to 15.8)	79 (45 to 134)	0.7 (0.4 to 1.1)	270 (178 to 404)	1.5 (1 to 2.2)	2229 (1460 to 3355)	11.5 (7.7 to 17.2)	60 (44 to 82)	0.5 (0.3 to 0.6)	1928 (1334 to 2692)	11.9 (8.6 to 16.4)	1790 (1248 to 2504)	11.1 (8 to 15.2)	138 (79 to 225)	0.8 (0.4 to 1.2)
Zambia	Both	73 (52 to 100)	1.4 (1 to 1.9)	528 (368 to 726)	9.4 (6.7 to 12.8)	31 (24 to 40)	0.8 (0.6 to 1)	1210 (901 to 1635)	22.7 (17.5 to 30.2)	1171 (879 to 1584)	22 (16.8 to 29.1)	39 (24 to 59)	0.8 (0.5 to 1.1)	78 (61 to 102)	1.1 (0.9 to 1.4)	576 (452 to 761)	7.7 (6.2 to 10.1)	31 (26 to 39)	0.6 (0.5 to 0.8)	1204 (977 to 1538)	17.4 (14.3 to 21.9)	1163 (945 to 1484)	16.8 (13.9 to 21.1)	41 (26 to 62)	0.6 (0.4 to 0.9)	149 (116 to 197)	1.4 (1.1 to 1.8)	1184 (910 to 1571)	10.5 (8.2 to 13.7)	47 (38 to 60)	0.6 (0.5 to 0.8)	1810 (1455 to 2306)	18 (14.5 to 22.8)	1734 (1397 to 2196)	17.3 (13.9 to 21.7)	76 (48 to 116)	0.7 (0.5 to 1.1)
Zimbabwe	Both	105 (78 to 132)	1.6 (1.3 to 2)	762 (556 to 970)	11.5 (8.6 to 14.5)	37 (31 to 44)	0.7 (0.6 to 0.8)	1170 (948 to 1397)	18.9 (15.4 to 22.6)	1112 (904 to 1326)	18 (14.8 to 21.4)	58 (36 to 84)	0.9 (0.6 to 1.3)	154 (97 to 196)	2.1 (1.5 to 2.6)	1077 (638 to 1390)	13.9 (9.1 to 17.4)	60 (48 to 72)	1 (0.8 to 1.2)	2102 (1554 to 2575)	29 (22.4 to 34.7)	2016 (1495 to 2464)	27.8 (21.7 to 33.3)	86 (50 to 127)	1.2 (0.7 to 1.7)	180 (121 to 231)	1.9 (1.4 to 2.4)	1397 (890 to 1801)	14.2 (10 to 17.9)	61 (48 to 74)	0.8 (0.7 to 1)	2100 (1579 to 2575)	23.4 (18.3 to 28.3)	2007 (1517 to 2449)	22.4 (17.5 to 26.9)	93 (55 to 141)	1 (0.6 to 1.5)
